# Supplementary material for: Cyndi: a multi-objective evolution algorithm based method for bioactive molecular conformational generation
Source: BMC Bioinformatics. 2009 Mar 31;10:101. doi: 10.1186/1471-2105-10-101 (PMC2678094; doi:10.1186/1471-2105-10-101)
Supplement: Additional File 1 — The pre-compiled version of Cyndi (Windows, 32-bit ×86), parameter input file, Tripos force field parameter file and the test set of 329 high-resolution and drug-concerned small molecules determined from X-ray structures in mol2 format. [file 1471-2105-10-101-S1.gz]

Archive with 5 entries (5 files):
- 329_crystal.mol2
- Cyndi.exe
- CyndiParam.in
- README.txt
- TAFF.txt
