# Supplementary material for: Cyndi: a multi-objective evolution algorithm based method for bioactive molecular conformational generation
Source: BMC Bioinformatics. 2009 Mar 31;10:101. doi: 10.1186/1471-2105-10-101 (PMC2678094; doi:10.1186/1471-2105-10-101)
Supplement: Additional File 1 — The pre-compiled version of Cyndi (Windows, 32-bit ×86), parameter input file, Tripos force field parameter file and the test set of 329 high-resolution and drug-concerned small molecules determined from X-ray structures in mol2 format. [file 1471-2105-10-101-S1.gz › 329_crystal.mol2]

@<TRIPOS>MOLECULE
1a28
53  56  1  0  0
SMALL
FORMAL_CHARGES
@<TRIPOS>ATOM
    1 C1        36.7220    34.7500    39.8210 C.3        1 ****  0
    2 C2        37.3830    34.8850    38.4110 C.3        1 ****  0
    3 C3        38.8780    35.0520    38.5810 C.2        1 ****  0
    4 O1        39.5010    35.7610    37.7780 O.2        1 ****  0
    5 C4        39.5770    34.3190    39.6470 C.2        1 ****  0
    6 C5        38.9110    33.6080    40.5590 C.2        1 ****  0
    7 C6        39.7000    32.7870    41.5920 C.3        1 ****  0
    8 C7        39.1710    32.9800    43.0350 C.3        1 ****  0
    9 C8        37.6270    32.8100    43.1550 C.3        1 ****  0
   10 C9        36.9320    33.8170    42.1680 C.3        1 ****  0
   11 C10       37.3290    33.5900    40.6610 C.3        1 ****  0
   12 C11       35.3900    33.8110    42.3560 C.3        1 ****  0
   13 C12       34.9700    34.0640    43.8330 C.3        1 ****  0
   14 C13       35.6010    33.0210    44.7670 C.3        1 ****  0
   15 C14       37.1640    33.1570    44.5780 C.3        1 ****  0
   16 C15       37.7550    32.3500    45.7550 C.3        1 ****  0
   17 C16       36.7670    32.6740    46.9380 C.3        1 ****  0
   18 C17       35.5290    33.3640    46.2880 C.3        1 ****  0
   19 C18       35.0530    31.5580    44.4750 C.3        1 ****  0
   20 C19       36.8520    32.2030    40.1130 C.3        1 ****  0
   21 C20       34.1780    33.0980    46.9850 C.2        1 ****  0
   22 O2        34.0280    32.1470    47.7210 O.2        1 ****  0
   23 C21       33.0600    34.0330    46.7510 C.3        1 ****  0
   24 H1        35.5988    34.5933    39.7052 H          1 ****  0
   25 H2        36.9313    35.7186    40.3846 H          1 ****  0
   26 H3        36.9456    35.7771    37.8521 H          1 ****  0
   27 H4        37.1722    33.9456    37.8006 H          1 ****  0
   28 H5        40.6768    34.3577    39.6939 H          1 ****  0
   29 H6        40.8035    33.0695    41.5460 H          1 ****  0
   30 H7        39.5626    31.6871    41.3259 H          1 ****  0
   31 H8        39.4727    34.0105    43.4178 H          1 ****  0
   32 H9        39.6423    32.1591    43.6703 H          1 ****  0
   33 H10       37.3532    31.7308    42.9100 H          1 ****  0
   34 H11       37.3238    34.8522    42.4411 H          1 ****  0
   35 H12       34.9626    32.8162    41.9993 H          1 ****  0
   36 H13       34.9685    34.6667    41.7318 H          1 ****  0
   37 H14       33.8342    34.0348    43.9262 H          1 ****  0
   38 H15       35.3453    35.0954    44.1412 H          1 ****  0
   39 H16       37.5549    34.2263    44.6354 H          1 ****  0
   40 H17       38.8180    32.6834    45.9967 H          1 ****  0
   41 H18       37.8396    31.2346    45.5352 H          1 ****  0
   42 H19       37.2601    33.3608    47.7027 H          1 ****  0
   43 H20       36.4672    31.7277    47.4986 H          1 ****  0
   44 H21       35.5768    34.4939    46.4315 H          1 ****  0
   45 H22       35.1205    31.3423    43.3576 H          1 ****  0
   46 H23       33.9742    31.4623    44.8310 H          1 ****  0
   47 H24       35.6881    30.7999    45.0420 H          1 ****  0
   48 H25       37.1666    32.0961    39.0225 H          1 ****  0
   49 H26       35.7199    32.1092    40.2082 H          1 ****  0
   50 H27       37.3351    31.3718    40.7256 H          1 ****  0
   51 H28       33.3947    34.8550    46.0355 H          1 ****  0
   52 H29       32.7114    34.4861    47.7373 H          1 ****  0
   53 H30       32.1872    33.4649    46.2871 H          1 ****  0
@<TRIPOS>BOND
    1     1     2 1
    2     1    11 1
    3     1    24 1
    4     1    25 1
    5     2     3 1
    6     2    26 1
    7     2    27 1
    8     3     4 2
    9     3     5 1
   10     5     6 2
   11     5    28 1
   12     6     7 1
   13     6    11 1
   14     7     8 1
   15     7    29 1
   16     7    30 1
   17     8     9 1
   18     8    31 1
   19     8    32 1
   20     9    10 1
   21     9    15 1
   22     9    33 1
   23    10    11 1
   24    10    12 1
   25    10    34 1
   26    11    20 1
   27    12    13 1
   28    12    35 1
   29    12    36 1
   30    13    14 1
   31    13    37 1
   32    13    38 1
   33    14    15 1
   34    14    18 1
   35    14    19 1
   36    15    16 1
   37    15    39 1
   38    16    17 1
   39    16    40 1
   40    16    41 1
   41    17    18 1
   42    17    42 1
   43    17    43 1
   44    18    21 1
   45    18    44 1
   46    19    45 1
   47    19    46 1
   48    19    47 1
   49    20    48 1
   50    20    49 1
   51    20    50 1
   52    21    22 2
   53    21    23 1
   54    23    51 1
   55    23    52 1
   56    23    53 1
@<TRIPOS>SUBSTRUCTURE
1   ****   1
@<TRIPOS>MOLECULE
1a42
44  45  1  0  0
SMALL
FORMAL_CHARGES
@<TRIPOS>ATOM
    1 C1         2.1082    -6.2653    -5.6391 C.ar       1 ****  0
    2 C2         2.8748    -2.3296    -2.7490 C.3        1 ****  0
    3 C3         3.6422    -3.3534    -3.6761 C.3        1 ****  0
    4 C4         1.4376    -1.9248    -0.7353 C.3        1 ****  0
    5 C5         1.5217    -0.3807    -0.9188 C.3        1 ****  0
    6 C6        -0.2701     0.4758     0.5352 C.3        1 ****  0
    7 C7        -0.4676     1.4305     1.7280 C.3        1 ****  0
    8 O1         3.5227    -7.5897    -7.6238 O.2        1 ****  0
    9 O2         1.4732    -8.7857    -6.5482 O.2        1 ****  0
   10 N1         1.0540    -6.7546    -8.2268 N.am       1 ****  0
   11 S1         2.0512    -7.3642    -7.0229 S.O2       1 ****  0
   12 C8         2.9902    -5.1994    -5.4015 C.ar       1 ****  0
   13 C9         2.8106    -4.4893    -4.1841 C.ar       1 ****  0
   14 C10        1.7707    -5.0050    -3.4066 C.ar       1 ****  0
   15 S2         1.0353    -6.3483    -4.2555 S.3        1 ****  0
   16 S3         1.3118    -4.3363    -1.8499 S.O2       1 ****  0
   17 O3        -0.2879    -4.3518    -1.7214 O.2        1 ****  0
   18 O4         1.9544    -5.2010    -0.6588 O.2        1 ****  0
   19 N2         1.9153    -2.7533    -1.7886 N.am       1 ****  0
   20 N3         4.3036    -2.6537    -4.8213 N.3        1 ****  0
   21 O5         1.1392     0.3757     0.2496 O.3        1 ****  0
   22 C11        5.3123    -1.6072    -4.5191 C.3        1 ****  0
   23 C12        5.8607    -0.9632    -5.8099 C.3        1 ****  0
   24 H1         3.5775    -1.8314    -2.2411 H          1 ****  0
   25 H2         2.3973    -1.7006    -3.3625 H          1 ****  0
   26 H3         4.3320    -3.7639    -3.0797 H          1 ****  0
   27 H4         1.9623    -2.1550     0.0843 H          1 ****  0
   28 H5         0.4751    -2.1543    -0.5908 H          1 ****  0
   29 H6         2.4650    -0.1435    -1.1508 H          1 ****  0
   30 H7         0.9173    -0.1211    -1.6720 H          1 ****  0
   31 H8        -0.6315    -0.4279     0.7646 H          1 ****  0
   32 H9        -0.7506     0.8341    -0.2652 H          1 ****  0
   33 H10       -1.4427     1.5080     1.9357 H          1 ****  0
   34 H11       -0.1038     2.3329     1.4971 H          1 ****  0
   35 H12        0.0153     1.0712     2.5266 H          1 ****  0
   36 H13        1.4033    -5.8690    -8.5329 H          1 ****  0
   37 H14        0.1278    -6.6410    -7.8673 H          1 ****  0
   38 H15        3.7066    -4.9530    -6.0542 H          1 ****  0
   39 H16        3.5812    -2.2214    -5.3610 H          1 ****  0
   40 H17        4.8866    -0.8978    -3.9574 H          1 ****  0
   41 H18        6.0701    -2.0219    -4.0153 H          1 ****  0
   42 H19        6.5359    -0.2645    -5.5735 H          1 ****  0
   43 H20        5.1094    -0.5418    -6.3179 H          1 ****  0
   44 H21        6.2926    -1.6655    -6.3759 H          1 ****  0
@<TRIPOS>BOND
    1     1    11 1
    2     1    12 ar
    3     1    15 ar
    4     2     3 1
    5     2    19 1
    6     2    24 1
    7     2    25 1
    8     3    13 1
    9     3    20 1
   10     3    26 1
   11     4     5 1
   12     4    19 1
   13     4    27 1
   14     4    28 1
   15     5    21 1
   16     5    29 1
   17     5    30 1
   18     6     7 1
   19     6    21 1
   20     6    31 1
   21     6    32 1
   22     7    33 1
   23     7    34 1
   24     7    35 1
   25     8    11 2
   26     9    11 2
   27    10    11 am
   28    10    36 1
   29    10    37 1
   30    12    13 ar
   31    12    38 1
   32    13    14 ar
   33    14    15 ar
   34    14    16 1
   35    16    17 2
   36    16    18 2
   37    16    19 am
   38    20    22 1
   39    20    39 1
   40    22    23 1
   41    22    40 1
   42    22    41 1
   43    23    42 1
   44    23    43 1
   45    23    44 1
@<TRIPOS>SUBSTRUCTURE
1   ****   1
@<TRIPOS>MOLECULE
1a4g
43  43  1  0  0
SMALL
FORMAL_CHARGES
@<TRIPOS>ATOM
    1 C1       -23.5646    10.8939     3.8390 C.2        1 ****  0
    2 O1       -23.1684    11.9721     3.4173 O.2        1 ****  0
    3 O2       -23.0121     9.9069     3.3615 O.3        1 ****  0
    4 C2       -24.5477    10.8134     4.7871 C.2        1 ****  0
    5 C3       -25.0488     9.6431     5.2326 C.2        1 ****  0
    6 C4       -26.0931     9.5546     6.2437 C.3        1 ****  0
    7 C5       -26.7743    10.9335     6.5854 C.3        1 ****  0
    8 N1       -27.1013    10.9547     7.9564 N.am       1 ****  0
    9 C6       -28.2387    11.1886     8.5467 C.2        1 ****  0
   10 O3       -28.2247    11.0804     9.7647 O.2        1 ****  0
   11 C7       -29.4827    11.5689     7.9057 C.3        1 ****  0
   12 C8       -25.8406    12.1569     6.2488 C.3        1 ****  0
   13 O4       -24.9667    11.8935     5.2571 O.3        1 ****  0
   14 C9       -26.6240    13.4596     5.8763 C.3        1 ****  0
   15 O5       -27.4094    13.1941     4.7115 O.3        1 ****  0
   16 C10      -25.7189    14.7100     5.6262 C.3        1 ****  0
   17 O6       -24.9172    14.9796     6.7749 O.3        1 ****  0
   18 C11      -26.5073    16.0070     5.3027 C.3        1 ****  0
   19 O7       -27.0730    15.9645     3.9977 O.3        1 ****  0
   20 N2       -27.0675     8.5496     5.7292 N.pl3      1 ****  0
   21 C12      -27.9674     8.0362     6.6309 C.2        1 ****  0
   22 N3       -29.2102     8.2651     6.4570 N.2        1 ****  0
   23 N4       -27.5622     7.2399     7.6644 N.pl3      1 ****  0
   24 H1       -23.1524     9.8921     2.3715 H          1 ****  0
   25 H2       -24.6851     8.7940     4.8495 H          1 ****  0
   26 H3       -25.7004     9.2753     7.1199 H          1 ****  0
   27 H4       -27.5968    11.0202     6.0233 H          1 ****  0
   28 H5       -26.3393    10.7592     8.5737 H          1 ****  0
   29 H6       -30.1940    11.6838     8.5991 H          1 ****  0
   30 H7       -29.7580    10.8553     7.2615 H          1 ****  0
   31 H8       -29.3551    12.4302     7.4139 H          1 ****  0
   32 H9       -25.3418    12.3135     7.1012 H          1 ****  0
   33 H10      -27.1918    13.6936     6.6655 H          1 ****  0
   34 H11      -26.8088    12.9282     3.9574 H          1 ****  0
   35 H12      -25.1653    14.4726     4.8280 H          1 ****  0
   36 H13      -25.5093    15.1579     7.5608 H          1 ****  0
   37 H14      -27.2427    16.1150     5.9717 H          1 ****  0
   38 H15      -25.8853    16.7878     5.3614 H          1 ****  0
   39 H16      -26.3439    15.8616     3.3210 H          1 ****  0
   40 H17      -27.0657     8.2626     4.7713 H          1 ****  0
   41 H18      -29.8810     7.9000     7.1026 H          1 ****  0
   42 H19      -26.5931     7.0200     7.7760 H          1 ****  0
   43 H20      -28.2347     6.8769     8.3093 H          1 ****  0
@<TRIPOS>BOND
    1     1     2 2
    2     1     3 1
    3     1     4 1
    4     3    24 1
    5     4     5 2
    6     4    13 1
    7     5     6 1
    8     5    25 1
    9     6     7 1
   10     6    20 1
   11     6    26 1
   12     7     8 1
   13     7    12 1
   14     7    27 1
   15     8     9 am
   16     8    28 1
   17     9    10 2
   18     9    11 1
   19    11    29 1
   20    11    30 1
   21    11    31 1
   22    12    13 1
   23    12    14 1
   24    12    32 1
   25    14    15 1
   26    14    16 1
   27    14    33 1
   28    15    34 1
   29    16    17 1
   30    16    18 1
   31    16    35 1
   32    17    36 1
   33    18    19 1
   34    18    37 1
   35    18    38 1
   36    19    39 1
   37    20    21 1
   38    20    40 1
   39    21    22 2
   40    21    23 1
   41    22    41 1
   42    23    42 1
   43    23    43 1
@<TRIPOS>SUBSTRUCTURE
1   ****   1
@<TRIPOS>MOLECULE
1a4q
55  56  1  0  0
SMALL
FORMAL_CHARGES
@<TRIPOS>ATOM
    1 C1         1.1649    -0.1544    -0.2308 C.2        1 ****  0
    2 O1         2.3510    -0.3611    -0.4557 O.2        1 ****  0
    3 O2         0.7267    -0.6670     0.7927 O.3        1 ****  0
    4 C2         0.3964     0.6038    -1.0700 C.2        1 ****  0
    5 C3        -0.9237     0.8196    -0.8951 C.2        1 ****  0
    6 C4        -1.7103     1.6622    -1.7849 C.3        1 ****  0
    7 C5        -0.9974     2.0636    -3.1283 C.3        1 ****  0
    8 N1        -1.3238     3.3966    -3.4501 N.am       1 ****  0
    9 C6        -2.0410     3.8534    -4.4405 C.2        1 ****  0
   10 O3        -2.2142     5.0631    -4.4540 O.2        1 ****  0
   11 C7        -2.6332     3.0599    -5.5018 C.3        1 ****  0
   12 C8         0.5697     1.8658    -3.0736 C.3        1 ****  0
   13 O4         0.9892     1.1281    -2.0301 O.3        1 ****  0
   14 C9         1.2524     1.2697    -4.2383 C.2        1 ****  0
   15 O5         2.4680     1.4327    -4.2638 O.2        1 ****  0
   16 N2         0.7248     0.4940    -5.1798 N.am       1 ****  0
   17 C10       -0.0963    -0.6225    -4.8186 C.3        1 ****  0
   18 C11        0.5025    -2.0322    -5.0838 C.3        1 ****  0
   19 C12       -0.4035    -3.1028    -4.5735 C.ar       1 ****  0
   20 C13       -1.5157    -3.5296    -5.3384 C.ar       1 ****  0
   21 C14       -0.1948    -3.6923    -3.3029 C.ar       1 ****  0
   22 C15       -2.3822    -4.5295    -4.8578 C.ar       1 ****  0
   23 C16       -1.0617    -4.6907    -2.8188 C.ar       1 ****  0
   24 C17       -2.1529    -5.1125    -3.5987 C.ar       1 ****  0
   25 C18        0.9728     0.7068    -6.5751 C.3        1 ****  0
   26 C19        1.7149     1.9763    -7.1009 C.3        1 ****  0
   27 C20        0.9180     3.2916    -6.9738 C.3        1 ****  0
   28 N3        -2.9759     0.9674    -2.0835 N.3        1 ****  0
   29 H1         0.8358    -1.6598     0.7420 H          1 ****  0
   30 H2        -1.3817     0.3822    -0.1212 H          1 ****  0
   31 H3        -1.8569     2.5250    -1.3011 H          1 ****  0
   32 H4        -1.3302     1.4504    -3.8447 H          1 ****  0
   33 H5        -0.9536     4.0904    -2.8323 H          1 ****  0
   34 H6        -3.1301     3.6593    -6.1292 H          1 ****  0
   35 H7        -3.2657     2.3934    -5.1071 H          1 ****  0
   36 H8        -1.9123     2.5795    -6.0014 H          1 ****  0
   37 H9         0.8231     2.8315    -3.0176 H          1 ****  0
   38 H10       -0.2910    -0.5535    -3.8402 H          1 ****  0
   39 H11       -0.9500    -0.5523    -5.3346 H          1 ****  0
   40 H12        0.6297    -2.1534    -6.0682 H          1 ****  0
   41 H13        1.3864    -2.1042    -4.6216 H          1 ****  0
   42 H14       -1.6881    -3.1152    -6.2320 H          1 ****  0
   43 H15        0.5783    -3.3957    -2.7422 H          1 ****  0
   44 H16       -3.1606    -4.8252    -5.4116 H          1 ****  0
   45 H17       -0.9013    -5.0997    -1.9205 H          1 ****  0
   46 H18       -2.7652    -5.8262    -3.2585 H          1 ****  0
   47 H19        1.5073    -0.0787    -6.8870 H          1 ****  0
   48 H20        0.0783     0.7006    -7.0221 H          1 ****  0
   49 H21        2.5646     2.0764    -6.5833 H          1 ****  0
   50 H22        1.9277     1.8339    -8.0676 H          1 ****  0
   51 H23        1.4642     4.0488    -7.3319 H          1 ****  0
   52 H24        0.7047     3.4610    -6.0116 H          1 ****  0
   53 H25        0.0679     3.2186    -7.4955 H          1 ****  0
   54 H26       -3.4769     0.8062    -1.2332 H          1 ****  0
   55 H27       -2.7799     0.0921    -2.5255 H          1 ****  0
@<TRIPOS>BOND
    1     1     2 2
    2     1     3 1
    3     1     4 1
    4     3    29 1
    5     4     5 2
    6     4    13 1
    7     5     6 1
    8     5    30 1
    9     6     7 1
   10     6    28 1
   11     6    31 1
   12     7     8 1
   13     7    12 1
   14     7    32 1
   15     8     9 am
   16     8    33 1
   17     9    10 2
   18     9    11 1
   19    11    34 1
   20    11    35 1
   21    11    36 1
   22    12    13 1
   23    12    14 1
   24    12    37 1
   25    14    15 2
   26    14    16 am
   27    16    17 1
   28    16    25 1
   29    17    18 1
   30    17    38 1
   31    17    39 1
   32    18    19 1
   33    18    40 1
   34    18    41 1
   35    19    20 ar
   36    19    21 ar
   37    20    22 ar
   38    20    42 1
   39    21    23 ar
   40    21    43 1
   41    22    24 ar
   42    22    44 1
   43    23    24 ar
   44    23    45 1
   45    24    46 1
   46    25    26 1
   47    25    47 1
   48    25    48 1
   49    26    27 1
   50    26    49 1
   51    26    50 1
   52    27    51 1
   53    27    52 1
   54    27    53 1
   55    28    54 1
   56    28    55 1
@<TRIPOS>SUBSTRUCTURE
1   ****   1
@<TRIPOS>MOLECULE
1a6w
28  28  1  0  0
SMALL
FORMAL_CHARGES
@<TRIPOS>ATOM
    1 C1        42.7770    12.7480     2.0660 C.ar       1 ****  0
    2 C2        41.7910    12.7990     3.0360 C.ar       1 ****  0
    3 C3        40.8300    11.7790     3.1200 C.ar       1 ****  0
    4 N1        39.8701    11.8934     4.0623 N.pl3      1 ****  0.0000
    5 O1        39.3861    12.9144     4.4954 O.2        1 ****  0.0000
    6 O2        39.2749    10.8700     4.3120 O.2        1 ****  0.0000
    7 C4        40.9500    10.6580     2.2530 C.ar       1 ****  0
    8 O3        40.0370     9.5900     2.3680 O.3        1 ****  0
    9 C5        41.9460    10.5290     1.2860 C.ar       1 ****  0
   10 I1        42.0970     8.9160    -0.0050 I          1 ****  0
   11 C6        42.8420    11.6290     1.2410 C.ar       1 ****  0
   12 C7        43.7000    13.9080     2.0540 C.3        1 ****  0
   13 C8        43.3320    14.9140     1.0070 C.2        1 ****  0
   14 O4        42.5280    15.8280     1.2580 O.2        1 ****  0
   15 N2        43.8048    14.6802    -0.2303 N.am       1 ****  0
   16 C9        43.3734    15.4988    -1.3467 C.3        1 ****  0
   17 C10       43.2084    14.7488    -2.6767 C.3        1 ****  0
   18 H1        41.7631    13.5645     3.6788 H          1 ****  0
   19 H2        40.0959     9.1979     3.2861 H          1 ****  0
   20 H3        43.5771    11.5975     0.5638 H          1 ****  0
   21 H4        43.6717    14.3511     2.9500 H          1 ****  0
   22 H5        44.6271    13.5797     1.8731 H          1 ****  0
   23 H6        44.4575    13.9377    -0.3811 H          1 ****  0
   24 H7        42.4918    15.9068    -1.1095 H          1 ****  0
   25 H8        44.0508    16.2221    -1.4807 H          1 ****  0
   26 H9        42.9103    15.3880    -3.3856 H          1 ****  0
   27 H10       42.5244    14.0271    -2.5703 H          1 ****  0
   28 H11       44.0829    14.3423    -2.9414 H          1 ****  0
@<TRIPOS>BOND
    1     1     2 ar
    2     1    11 ar
    3     1    12 1
    4     2     3 ar
    5     2    18 1
    6     3     4 1
    7     3     7 ar
    8     4     5 2
    9     4     6 2
   10     7     8 1
   11     7     9 ar
   12     8    19 1
   13     9    10 1
   14     9    11 ar
   15    11    20 1
   16    12    13 1
   17    12    21 1
   18    12    22 1
   19    13    14 2
   20    13    15 am
   21    15    16 1
   22    15    23 1
   23    16    17 1
   24    16    24 1
   25    16    25 1
   26    17    26 1
   27    17    27 1
   28    17    28 1
@<TRIPOS>SUBSTRUCTURE
1   ****   1
@<TRIPOS>MOLECULE
1a9u
43  46  1  0  0
SMALL
FORMAL_CHARGES
@<TRIPOS>ATOM
    1 O1        -0.8115    21.6141    27.7505 O.2        1 ****  0
    2 C1         1.7451    22.4203    28.2757 C.3        1 ****  0
    3 S1         0.5661    21.3383    27.3917 S.O        1 ****  0
    4 C2         0.4425    17.2843    27.7623 C.ar       1 ****  0
    5 C3         0.0545    18.6323    27.5793 C.ar       1 ****  0
    6 C4         1.0485    19.6483    27.6023 C.ar       1 ****  0
    7 C5         2.4235    19.3473    27.7913 C.ar       1 ****  0
    8 C6         2.8055    18.0023    27.9703 C.ar       1 ****  0
    9 C7         1.8315    16.9223    27.9613 C.ar       1 ****  0
   10 N1         0.4546     9.3204    28.9080 N.ar       1 ****  0
   11 C8         0.0186    10.0964    27.8870 C.ar       1 ****  0
   12 C9         0.5456    11.4154    27.6880 C.ar       1 ****  0
   13 C10        1.5576    11.9194    28.6010 C.ar       1 ****  0
   14 C11        1.9746    11.0234    29.6860 C.ar       1 ****  0
   15 C12        1.3936     9.7314    29.7920 C.ar       1 ****  0
   16 N2         1.3470    14.4320    28.2060 N.ar       1 ****  0
   17 C13        2.2550    15.4900    28.1830 C.ar       1 ****  0
   18 N3         3.5760    15.1690    28.3810 N.ar       1 ****  0
   19 C14        3.5530    13.7840    28.5630 C.ar       1 ****  0
   20 C15        2.1500    13.3030    28.4790 C.ar       1 ****  0
   21 C16        5.3380    13.3370    30.1690 C.ar       1 ****  0
   22 C17        6.5350    12.7070    30.5430 C.ar       1 ****  0
   23 C18        7.1890    11.8340    29.6380 C.ar       1 ****  0
   24 C19        6.6360    11.5840    28.3390 C.ar       1 ****  0
   25 C20        5.4270    12.2190    27.9600 C.ar       1 ****  0
   26 C21        4.7550    13.1100    28.8800 C.ar       1 ****  0
   27 F1         8.3550    11.2330    30.0350 F          1 ****  0
   28 H1         2.6786    22.1945    27.9974 H          1 ****  0
   29 H2         1.6493    22.2831    29.2616 H          1 ****  0
   30 H3         1.5532    23.3760    28.0523 H          1 ****  0
   31 H4        -0.2549    16.5677    27.7542 H          1 ****  0
   32 H5        -0.9068    18.8675    27.4356 H          1 ****  0
   33 H6         3.1081    20.0762    27.7973 H          1 ****  0
   34 H7         3.7720    17.7849    28.1071 H          1 ****  0
   35 H8        -0.6800     9.7450    27.2637 H          1 ****  0
   36 H9         0.2206    11.9813    26.9303 H          1 ****  0
   37 H10        2.6637    11.3207    30.3469 H          1 ****  0
   38 H11        1.6816     9.1187    30.5280 H          1 ****  0
   39 H12        0.3579    14.4651    28.0626 H          1 ****  0
   40 H13        4.8848    13.9541    30.8123 H          1 ****  0
   41 H14        6.9265    12.8740    31.4479 H          1 ****  0
   42 H15        7.1002    10.9658    27.7047 H          1 ****  0
   43 H16        5.0377    12.0506    27.0544 H          1 ****  0
@<TRIPOS>BOND
    1     1     3 2
    2     2     3 1
    3     2    28 1
    4     2    29 1
    5     2    30 1
    6     3     6 1
    7     4     5 ar
    8     4     9 ar
    9     4    31 1
   10     5     6 ar
   11     5    32 1
   12     6     7 ar
   13     7     8 ar
   14     7    33 1
   15     8     9 ar
   16     8    34 1
   17     9    17 1
   18    10    11 ar
   19    10    15 ar
   20    11    12 ar
   21    11    35 1
   22    12    13 ar
   23    12    36 1
   24    13    14 ar
   25    13    20 1
   26    14    15 ar
   27    14    37 1
   28    15    38 1
   29    16    17 ar
   30    16    20 ar
   31    16    39 1
   32    17    18 ar
   33    18    19 ar
   34    19    20 ar
   35    19    26 1
   36    21    22 ar
   37    21    26 ar
   38    21    40 1
   39    22    23 ar
   40    22    41 1
   41    23    24 ar
   42    23    27 1
   43    24    25 ar
   44    24    42 1
   45    25    26 ar
   46    25    43 1
@<TRIPOS>SUBSTRUCTURE
1   ****   1
@<TRIPOS>MOLECULE
1aaq
88  88  1  0  0
SMALL
FORMAL_CHARGES
@<TRIPOS>ATOM
    1 C1         7.0520     1.7650    -6.8000 C.3        1 ****  0
    2 C2         6.0010     1.0600    -7.6520 C.3        1 ****  0
    3 N1         6.1457     1.5327    -9.0364 N.3        1 ****  0
    4 C3         4.6000     1.3710    -7.1230 C.2        1 ****  0
    5 O1         4.0060     2.3810    -7.4750 O.2        1 ****  0
    6 N2         4.1191     0.5165    -6.2024 N.am       1 ****  0
    7 C4         2.8350     0.6967    -5.5534 C.3        1 ****  0
    8 C5         1.8150    -0.3033    -6.1214 C.3        1 ****  0
    9 C6         3.0850     0.4497    -4.0614 C.2        1 ****  0
   10 O2         3.4680    -0.6573    -3.7094 O.2        1 ****  0
   11 N3         2.9210     1.4839    -3.2173 N.am       1 ****  0
   12 C7         3.2311     1.4061    -1.8029 C.3        1 ****  0
   13 C8         4.2081     2.5231    -1.3979 C.3        1 ****  0
   14 C9         5.5834     2.4097    -2.0470 C.ar       1 ****  0
   15 C10        5.9404     3.1887    -3.1600 C.ar       1 ****  0
   16 C11        6.5304     1.5367    -1.4770 C.ar       1 ****  0
   17 C12        7.2294     3.0777    -3.7050 C.ar       1 ****  0
   18 C13        7.8124     1.4207    -2.0270 C.ar       1 ****  0
   19 C14        8.1694     2.2047    -3.1330 C.ar       1 ****  0
   20 C15        1.9681     1.4551    -0.8539 C.3        1 ****  0
   21 O3         1.0625     2.5595    -0.9254 O.3        1 ****  0
   22 C16        1.1201     0.1961    -1.1059 C.3        1 ****  0
   23 C17        0.0101    -0.0019    -0.0489 C.3        1 ****  0
   24 C18        0.5241    -0.6349     1.2501 C.2        1 ****  0
   25 O4         1.1141    -1.7059     1.1751 O.2        1 ****  0
   26 N4         0.2658    -0.0506     2.4336 N.am       1 ****  0
   27 C19        0.6069    -0.7483     3.6581 C.3        1 ****  0
   28 C20        1.4549     0.1177     4.6161 C.3        1 ****  0
   29 C21        1.9189    -0.6753     5.8551 C.3        1 ****  0
   30 C22        2.7199     0.6357     3.9011 C.3        1 ****  0
   31 C23       -0.7091    -1.2703     4.2751 C.2        1 ****  0
   32 O5        -1.6870    -0.5596     4.4396 O.2        1 ****  0
   33 N5        -0.6515    -2.5724     4.6074 N.am       1 ****  0
   34 C24       -1.6151    -3.4818     5.1964 C.3        1 ****  0
   35 C25       -2.2526    -4.3316     4.0815 C.3        1 ****  0
   36 C26       -3.3636    -5.2936     4.5985 C.3        1 ****  0
   37 C27       -2.9366    -3.4566     3.0055 C.3        1 ****  0
   38 C28       -0.9645    -4.2739     6.2930 C.2        1 ****  0
   39 O6        -1.1237    -3.7273     7.4950 O.3        1 ****  0
   40 O7         0.1274    -4.8049     6.1737 O.2        1 ****  0
   41 C29       -1.1797    -4.6943     8.5590 C.3        1 ****  0
   42 H1         6.9730     1.4587    -5.8514 H          1 ****  0
   43 H2         6.9086     2.7537    -6.8435 H          1 ****  0
   44 H3         7.9642     1.5453    -7.1458 H          1 ****  0
   45 H4         6.1302     0.0691    -7.6144 H          1 ****  0
   46 H5         7.0629     1.3142    -9.3696 H          1 ****  0
   47 H6         6.0073     2.5226    -9.0673 H          1 ****  0
   48 H7         4.6720    -0.2789    -5.9543 H          1 ****  0
   49 H8         2.4589     1.6106    -5.7060 H          1 ****  0
   50 H9         0.9326    -0.1731    -5.6694 H          1 ****  0
   51 H10        2.1370    -1.2363    -5.9604 H          1 ****  0
   52 H11        1.7110    -0.1519    -7.1044 H          1 ****  0
   53 H12        2.5691     2.3460    -3.5818 H          1 ****  0
   54 H13        3.6502     0.5067    -1.6790 H          1 ****  0
   55 H14        3.8080     3.4011    -1.6605 H          1 ****  0
   56 H15        4.3256     2.4933    -0.4053 H          1 ****  0
   57 H16        5.2783     3.8205    -3.5630 H          1 ****  0
   58 H17        6.2849     0.9953    -0.6728 H          1 ****  0
   59 H18        7.4797     3.6232    -4.5049 H          1 ****  0
   60 H19        8.4715     0.7806    -1.6322 H          1 ****  0
   61 H20        9.0918     2.1425    -3.5141 H          1 ****  0
   62 H21        2.3943     1.5402     0.0467 H          1 ****  0
   63 H22        1.5523     3.4067    -0.7192 H          1 ****  0
   64 H23        0.6928     0.2742    -2.0066 H          1 ****  0
   65 H24        1.7219    -0.6024    -1.0901 H          1 ****  0
   66 H25       -0.3867     0.8902     0.1670 H          1 ****  0
   67 H26       -0.6952    -0.5963    -0.4354 H          1 ****  0
   68 H27       -0.1568     0.8550     2.4687 H          1 ****  0
   69 H28        1.2031    -1.5274     3.4642 H          1 ****  0
   70 H29        0.8686     0.8751     4.9035 H          1 ****  0
   71 H30        2.4627    -0.0809     6.4474 H          1 ****  0
   72 H31        2.4749    -1.4539     5.5641 H          1 ****  0
   73 H32        1.1203    -1.0059     6.3581 H          1 ****  0
   74 H33        3.2565     1.1934     4.5343 H          1 ****  0
   75 H34        2.4541     1.1901     3.1124 H          1 ****  0
   76 H35        3.2702    -0.1402     3.5925 H          1 ****  0
   77 H36        0.2314    -2.9979     4.4087 H          1 ****  0
   78 H37       -2.3649    -2.9860     5.6345 H          1 ****  0
   79 H38       -1.4835    -4.8504     3.7081 H          1 ****  0
   80 H39       -3.7369    -5.8153     3.8314 H          1 ****  0
   81 H40       -4.0942    -4.7608     5.0256 H          1 ****  0
   82 H41       -2.9738    -5.9230     5.2708 H          1 ****  0
   83 H42       -3.3366    -4.0442     2.3022 H          1 ****  0
   84 H43       -2.2593    -2.8511     2.5876 H          1 ****  0
   85 H44       -3.6569    -2.9078     3.4299 H          1 ****  0
   86 H45       -1.2998    -4.2228     9.4326 H          1 ****  0
   87 H46       -0.3287    -5.2191     8.5782 H          1 ****  0
   88 H47       -1.9497    -5.3140     8.4067 H          1 ****  0
@<TRIPOS>BOND
    1     1     2 1
    2     1    42 1
    3     1    43 1
    4     1    44 1
    5     2     3 1
    6     2     4 1
    7     2    45 1
    8     3    46 1
    9     3    47 1
   10     4     5 2
   11     4     6 am
   12     6     7 1
   13     6    48 1
   14     7     8 1
   15     7     9 1
   16     7    49 1
   17     8    50 1
   18     8    51 1
   19     8    52 1
   20     9    10 2
   21     9    11 am
   22    11    12 1
   23    11    53 1
   24    12    13 1
   25    12    20 1
   26    12    54 1
   27    13    14 1
   28    13    55 1
   29    13    56 1
   30    14    15 ar
   31    14    16 ar
   32    15    17 ar
   33    15    57 1
   34    16    18 ar
   35    16    58 1
   36    17    19 ar
   37    17    59 1
   38    18    19 ar
   39    18    60 1
   40    19    61 1
   41    20    21 1
   42    20    22 1
   43    20    62 1
   44    21    63 1
   45    22    23 1
   46    22    64 1
   47    22    65 1
   48    23    24 1
   49    23    66 1
   50    23    67 1
   51    24    25 2
   52    24    26 am
   53    26    27 1
   54    26    68 1
   55    27    28 1
   56    27    31 1
   57    27    69 1
   58    28    29 1
   59    28    30 1
   60    28    70 1
   61    29    71 1
   62    29    72 1
   63    29    73 1
   64    30    74 1
   65    30    75 1
   66    30    76 1
   67    31    32 2
   68    31    33 am
   69    33    34 1
   70    33    77 1
   71    34    35 1
   72    34    38 1
   73    34    78 1
   74    35    36 1
   75    35    37 1
   76    35    79 1
   77    36    80 1
   78    36    81 1
   79    36    82 1
   80    37    83 1
   81    37    84 1
   82    37    85 1
   83    38    39 1
   84    38    40 2
   85    39    41 1
   86    41    86 1
   87    41    87 1
   88    41    88 1
@<TRIPOS>SUBSTRUCTURE
1   ****   1
@<TRIPOS>MOLECULE
1acl
56  55  1  0  0
SMALL
FORMAL_CHARGES
@<TRIPOS>ATOM
    1 N1        -4.3914    -4.2368     3.7906 N.4        1 ****  1
    2 C1        -3.5750    -4.1900     2.5690 C.3        1 ****  0
    3 C2        -2.8075    -2.8557     2.5229 C.3        1 ****  0
    4 C3        -1.5261    -2.7559     1.6746 C.3        1 ****  0
    5 C4        -0.9712    -1.3400     1.9171 C.3        1 ****  0
    6 C5         0.2845    -0.9719     1.1052 C.3        1 ****  0
    7 C6         0.0194     0.0254    -0.0379 C.3        1 ****  0
    8 C7        -0.3916     1.4637     0.3279 C.3        1 ****  0
    9 C8        -1.0132     2.1863    -0.8817 C.3        1 ****  0
   10 C9        -0.4367     1.7805    -2.2508 C.3        1 ****  0
   11 C10       -0.8852     2.5892    -3.4823 C.3        1 ****  0
   12 N2         0.0215     2.4991    -4.6358 N.4        1 ****  1
   13 C11       -5.1184    -2.9793     4.0168 C.3        1 ****  0
   14 C12       -5.4228    -5.2782     3.6782 C.3        1 ****  0
   15 C13       -3.5507    -4.5814     4.9462 C.3        1 ****  0
   16 C14        1.2073     3.3425    -4.4269 C.3        1 ****  0
   17 C15       -0.6717     2.9127    -5.8644 C.3        1 ****  0
   18 C16        0.4230     1.1043    -4.8681 C.3        1 ****  0
   19 H1        -4.2364    -4.2980     1.6468 H          1 ****  0
   20 H2        -2.8311    -5.0538     2.5782 H          1 ****  0
   21 H3        -2.5615    -2.5412     3.5907 H          1 ****  0
   22 H4        -3.5302    -2.1642     1.9761 H          1 ****  0
   23 H5        -1.7555    -2.9195     0.5700 H          1 ****  0
   24 H6        -0.7689    -3.5560     1.9679 H          1 ****  0
   25 H7        -0.7514    -1.2085     3.0280 H          1 ****  0
   26 H8        -1.7853    -0.6299     1.5530 H          1 ****  0
   27 H9         0.7544    -1.9200     0.6811 H          1 ****  0
   28 H10        0.9940    -0.4502     1.8291 H          1 ****  0
   29 H11       -0.7701    -0.4153    -0.7322 H          1 ****  0
   30 H12        1.0440     0.1558    -0.5204 H          1 ****  0
   31 H13        0.5145     2.0438     0.7047 H          1 ****  0
   32 H14       -1.1761     1.4111     1.1533 H          1 ****  0
   33 H15       -0.9020     3.3126    -0.7453 H          1 ****  0
   34 H16       -2.1075     1.8672    -0.9018 H          1 ****  0
   35 H17       -0.6615     0.6778    -2.4327 H          1 ****  0
   36 H18        0.6761     2.0110    -2.1603 H          1 ****  0
   37 H19       -1.0164     3.6830    -3.1891 H          1 ****  0
   38 H20       -1.8703     2.1257    -3.8204 H          1 ****  0
   39 H21       -5.7593    -2.7409     3.1047 H          1 ****  0
   40 H22       -4.3849    -2.1298     4.2167 H          1 ****  0
   41 H23       -5.7927    -3.0951     4.9287 H          1 ****  0
   42 H24       -6.1000    -5.0488     2.7903 H          1 ****  0
   43 H25       -6.0353    -5.3323     4.6381 H          1 ****  0
   44 H26       -4.9195    -6.2879     3.5146 H          1 ****  0
   45 H27       -2.7339    -3.7959     5.0702 H          1 ****  0
   46 H28       -3.0876    -5.6133     4.8036 H          1 ****  0
   47 H29       -4.1958    -4.6028     5.8859 H          1 ****  0
   48 H30        0.8811     4.4201    -4.2482 H          1 ****  0
   49 H31        1.8976     3.2841    -5.3322 H          1 ****  0
   50 H32        1.7779     2.9674    -3.5140 H          1 ****  0
   51 H33       -1.0169     3.9942    -5.7609 H          1 ****  0
   52 H34       -1.5636     2.2310    -6.0629 H          1 ****  0
   53 H35        0.0469     2.8314    -6.7456 H          1 ****  0
   54 H36        0.9720     0.7085    -3.9507 H          1 ****  0
   55 H37        1.0914     1.0341    -5.7889 H          1 ****  0
   56 H38       -0.5078     0.4717    -5.0496 H          1 ****  0
@<TRIPOS>BOND
    1     1     2 1
    2     1    13 1
    3     1    14 1
    4     1    15 1
    5     2     3 1
    6     2    19 1
    7     2    20 1
    8     3     4 1
    9     3    21 1
   10     3    22 1
   11     4     5 1
   12     4    23 1
   13     4    24 1
   14     5     6 1
   15     5    25 1
   16     5    26 1
   17     6     7 1
   18     6    27 1
   19     6    28 1
   20     7     8 1
   21     7    29 1
   22     7    30 1
   23     8     9 1
   24     8    31 1
   25     8    32 1
   26     9    10 1
   27     9    33 1
   28     9    34 1
   29    10    11 1
   30    10    35 1
   31    10    36 1
   32    11    12 1
   33    11    37 1
   34    11    38 1
   35    12    16 1
   36    12    17 1
   37    12    18 1
   38    13    39 1
   39    13    40 1
   40    13    41 1
   41    14    42 1
   42    14    43 1
   43    14    44 1
   44    15    45 1
   45    15    46 1
   46    15    47 1
   47    16    48 1
   48    16    49 1
   49    16    50 1
   50    17    51 1
   51    17    52 1
   52    17    53 1
   53    18    54 1
   54    18    55 1
   55    18    56 1
@<TRIPOS>SUBSTRUCTURE
1   ****   1
@<TRIPOS>MOLECULE
1acm
26  25  1  0  0
SMALL
FORMAL_CHARGES
@<TRIPOS>ATOM
    1 P1         3.4760     0.2050    -0.9440 P.3        1 ****  0
    2 O1         3.3023     0.8979     0.3636 O.2        1 ****  0
    3 O2         4.5142    -0.8634    -0.9695 O.3        1 ****  0
    4 O3         3.7581     1.2608    -1.9568 O.3        1 ****  0
    5 C1         1.8960    -0.6370    -1.3650 C.3        1 ****  0
    6 C2         0.7100     0.2700    -1.1000 C.2        1 ****  0
    7 O4         0.4440     1.2280    -1.8370 O.2        1 ****  0
    8 N1        -0.0044    -0.0017     0.0068 N.am       1 ****  0
    9 C3        -1.1383     0.7919     0.4390 C.3        1 ****  0
   10 C4        -0.8213     2.1889     0.9730 C.2        1 ****  0
   11 O5        -1.7697     2.9612     1.2757 O.3        1 ****  0
   12 O6         0.3762     2.5462     1.1336 O.2        1 ****  0
   13 C5        -1.8966    -0.0451     1.4860 C.3        1 ****  0
   14 C6        -1.1935    -0.3784     2.7695 C.2        1 ****  0
   15 O7        -0.0500     0.0838     3.0271 O.3        1 ****  0
   16 O8        -1.8010    -1.1255     3.5822 O.2        1 ****  0
   17 H1         5.4945    -0.4287    -0.7246 H          1 ****  0
   18 H2         4.7028     1.7660    -1.7072 H          1 ****  0
   19 H3         1.7939    -1.5986    -0.7613 H          1 ****  0
   20 H4         1.9110    -0.8900    -2.4765 H          1 ****  0
   21 H5         0.2819    -0.8568     0.6057 H          1 ****  0
   22 H6        -1.7668     1.0158    -0.4854 H          1 ****  0
   23 H7        -2.7762     2.6477     1.1354 H          1 ****  0
   24 H8        -2.2462    -1.0139     0.9974 H          1 ****  0
   25 H9        -2.7457     0.6408     1.8148 H          1 ****  0
   26 H10        0.4405     0.7122     2.3232 H          1 ****  0
@<TRIPOS>BOND
    1     1     2 2
    2     1     3 1
    3     1     4 1
    4     1     5 1
    5     3    17 1
    6     4    18 1
    7     5     6 1
    8     5    19 1
    9     5    20 1
   10     6     7 2
   11     6     8 am
   12     8     9 1
   13     8    21 1
   14     9    10 1
   15     9    13 1
   16     9    22 1
   17    10    11 1
   18    10    12 2
   19    11    23 1
   20    13    14 1
   21    13    24 1
   22    13    25 1
   23    14    15 1
   24    14    16 2
   25    15    26 1
@<TRIPOS>SUBSTRUCTURE
1   ****   1
@<TRIPOS>MOLECULE
1aco
18  17  1  0  0
SMALL
FORMAL_CHARGES
@<TRIPOS>ATOM
    1 C1         0.7710     0.4910     0.9790 C.2        1 ****  0
    2 C2         0.0000     0.0000     0.0000 C.2        1 ****  0
    3 C3         0.4910    -0.2690    -1.4810 C.3        1 ****  0
    4 C4         2.1880     0.8980     0.7780 C.2        1 ****  0
    5 C5        -1.4430    -0.3100     0.4150 C.2        1 ****  0
    6 C6        -0.3380     0.6060    -2.3500 C.2        1 ****  0
    7 O1         2.3140     2.1150     0.5050 O.2        1 ****  0
    8 O2         3.1380     0.0900     0.9140 O.3        1 ****  0
    9 O3        -2.3260    -0.4010    -0.4570 O.2        1 ****  0
   10 O4        -1.7530    -0.3970     1.6050 O.3        1 ****  0
   11 O5        -0.4920     1.8300    -2.1490 O.2        1 ****  0
   12 O6        -0.8780     0.0470    -3.3410 O.3        1 ****  0
   13 H1         0.3338     0.5990     1.9842 H          1 ****  0
   14 H2         0.3562    -1.3658    -1.7613 H          1 ****  0
   15 H3         1.6015    -0.0401    -1.5989 H          1 ****  0
   16 H4         2.9404    -0.9288     1.1466 H          1 ****  0
   17 H5        -1.0044    -0.3203     2.3565 H          1 ****  0
   18 H6        -0.7411    -0.9950    -3.5036 H          1 ****  0
@<TRIPOS>BOND
    1     1     2 2
    2     1     4 1
    3     1    13 1
    4     2     3 1
    5     2     5 1
    6     3     6 1
    7     3    14 1
    8     3    15 1
    9     4     7 2
   10     4     8 1
   11     5     9 2
   12     5    10 1
   13     6    11 2
   14     6    12 1
   15     8    16 1
   16    10    17 1
   17    12    18 1
@<TRIPOS>SUBSTRUCTURE
1   ****   1
@<TRIPOS>MOLECULE
1aec
55  54  1  0  0
SMALL
FORMAL_CHARGES
@<TRIPOS>ATOM
    1 S1         0.1481     3.7909     5.2082 S.3        1 ****  0
    2 C1         2.4191     5.3029     4.8522 C.2        1 ****  0
    3 O1         2.3976     6.5553     4.7157 O.2        1 ****  0
    4 O2         3.2542     4.7153     5.5904 O.3        1 ****  0
    5 C2         1.3961     4.4799     4.1062 C.3        1 ****  0
    6 C3         2.1231     3.3249     3.3612 C.3        1 ****  0
    7 O3         2.8121     3.9389     2.2852 O.3        1 ****  0
    8 C4         1.1911     2.2389     2.8632 C.2        1 ****  0
    9 O4         1.2711     1.0849     3.2732 O.2        1 ****  0
   10 N1         0.2637     2.6419     1.9763 N.am       1 ****  0
   11 C5        -0.7549     1.7276     1.4976 C.3        1 ****  0
   12 C6        -2.0843     2.5039     1.5380 C.3        1 ****  0
   13 C7        -3.4327     1.7629     1.6038 C.3        1 ****  0
   14 C8        -3.9137     1.2669     0.2518 C.3        1 ****  0
   15 C9        -3.3557     0.6279     2.5958 C.3        1 ****  0
   16 C10       -0.3179     1.3026     0.1056 C.2        1 ****  0
   17 O5        -0.1919     2.1196    -0.8064 O.2        1 ****  0
   18 N2         0.0000     0.0000     0.0000 N.am       1 ****  0
   19 C11        0.5226    -0.6204    -1.2019 C.3        1 ****  0
   20 C12        1.9066    -1.1694    -0.9129 C.3        1 ****  0
   21 C13        2.3856    -2.1404    -1.9579 C.3        1 ****  0
   22 C14        3.7836    -2.5534    -1.5409 C.3        1 ****  0
   23 N3         4.3378    -3.5428    -2.4444 N.pl3      1 ****  0
   24 C15        5.6196    -3.6746    -2.6163 C.2        1 ****  0
   25 N4         6.0516    -4.4740    -3.5460 N.2        1 ****  0
   26 N5         6.4801    -3.0475    -1.8705 N.pl3      1 ****  0
   27 H1        -0.5026     4.8225     5.8749 H          1 ****  0
   28 H2         3.2354     3.6554     5.6757 H          1 ****  0
   29 H3         0.8624     5.1644     3.3671 H          1 ****  0
   30 H4         2.8256     2.7841     4.0778 H          1 ****  0
   31 H5         2.0898     4.4442     1.6273 H          1 ****  0
   32 H6         0.2779     3.6623     1.6151 H          1 ****  0
   33 H7        -0.8953     0.7810     2.1172 H          1 ****  0
   34 H8        -2.1103     3.2145     0.6469 H          1 ****  0
   35 H9        -2.0370     2.9910     2.5676 H          1 ****  0
   36 H10       -4.2075     2.5221     1.9544 H          1 ****  0
   37 H11       -3.1765     0.4989    -0.1561 H          1 ****  0
   38 H12       -4.0171     2.1393    -0.4747 H          1 ****  0
   39 H13       -4.9358     0.7771     0.3743 H          1 ****  0
   40 H14       -2.5810    -0.1316     2.2457 H          1 ****  0
   41 H15       -4.3752     0.1298     2.7055 H          1 ****  0
   42 H16       -3.0444     1.0392     3.6124 H          1 ****  0
   43 H17       -0.1439    -0.6272     0.8705 H          1 ****  0
   44 H18        0.5666     0.1377    -2.0522 H          1 ****  0
   45 H19       -0.1654    -1.4717    -1.5205 H          1 ****  0
   46 H20        1.9129    -1.6733     0.1097 H          1 ****  0
   47 H21        2.6249    -0.2843    -0.9275 H          1 ****  0
   48 H22        2.3966    -1.6543    -2.9890 H          1 ****  0
   49 H23        1.6930    -3.0429    -2.0313 H          1 ****  0
   50 H24        3.7657    -2.9654    -0.4781 H          1 ****  0
   51 H25        4.4494    -1.6289    -1.5818 H          1 ****  0
   52 H26        3.6648    -4.1904    -2.9916 H          1 ****  0
   53 H27        5.3473    -5.0032    -4.1751 H          1 ****  0
   54 H28        6.1357    -2.3785    -1.0922 H          1 ****  0
   55 H29        7.5410    -3.1943    -2.0277 H          1 ****  0
@<TRIPOS>BOND
    1     1     5 1
    2     1    27 1
    3     2     3 2
    4     2     4 1
    5     2     5 1
    6     4    28 1
    7     5     6 1
    8     5    29 1
    9     6     7 1
   10     6     8 1
   11     6    30 1
   12     7    31 1
   13     8     9 2
   14     8    10 am
   15    10    11 1
   16    10    32 1
   17    11    12 1
   18    11    16 1
   19    11    33 1
   20    12    13 1
   21    12    34 1
   22    12    35 1
   23    13    14 1
   24    13    15 1
   25    13    36 1
   26    14    37 1
   27    14    38 1
   28    14    39 1
   29    15    40 1
   30    15    41 1
   31    15    42 1
   32    16    17 2
   33    16    18 am
   34    18    19 1
   35    18    43 1
   36    19    20 1
   37    19    44 1
   38    19    45 1
   39    20    21 1
   40    20    46 1
   41    20    47 1
   42    21    22 1
   43    21    48 1
   44    21    49 1
   45    22    23 1
   46    22    50 1
   47    22    51 1
   48    23    24 1
   49    23    52 1
   50    24    25 2
   51    24    26 1
   52    25    53 1
   53    26    54 1
   54    26    55 1
@<TRIPOS>SUBSTRUCTURE
1   ****   1
@<TRIPOS>MOLECULE
1ai5
20  20  1  0  0
SMALL
FORMAL_CHARGES
@<TRIPOS>ATOM
    1 C1        14.0160    37.7680    36.3700 C.2        1 ****  0
    2 C2        13.9490    36.3240    35.8790 C.3        1 ****  0
    3 C3        12.6700    35.9080    35.2370 C.ar       1 ****  0
    4 C4        12.4280    36.4610    34.0030 C.ar       1 ****  0
    5 C5        11.2590    36.0710    33.4050 C.ar       1 ****  0
    6 N1        10.9602    36.5255    32.1694 N.pl3      1 ****  0.0000
    7 O1         9.9057    35.9747    31.9488 O.2        1 ****  0.0000
    8 O2        11.5689    37.2990    31.4657 O.2        1 ****  0.0000
    9 C6        10.3140    35.1870    33.8960 C.ar       1 ****  0
   10 C7        10.5900    34.6320    35.1090 C.ar       1 ****  0
   11 C8        11.7540    35.0150    35.7910 C.ar       1 ****  0
   12 O3        14.6043    37.9461    37.4699 O.2        1 ****  0
   13 O4        13.5104    38.8262    35.9093 O.3        1 ****  0
   14 H1        14.1747    35.6232    36.7494 H          1 ****  0
   15 H2        14.7293    36.2582    35.0506 H          1 ****  0
   16 H3        13.1254    37.1687    33.5276 H          1 ****  0
   17 H4         9.3943    34.9468    33.3395 H          1 ****  0
   18 H5         9.9058    33.8898    35.5498 H          1 ****  0
   19 H6        11.9499    34.5988    36.7919 H          1 ****  0
   20 H7        12.9860    38.8061    34.9843 H          1 ****  0
@<TRIPOS>BOND
    1     1     2 1
    2     1    12 2
    3     1    13 1
    4     2     3 1
    5     2    14 1
    6     2    15 1
    7     3     4 ar
    8     3    11 ar
    9     4     5 ar
   10     4    16 1
   11     5     6 1
   12     5     9 ar
   13     6     7 2
   14     6     8 2
   15     9    10 ar
   16     9    17 1
   17    10    11 ar
   18    10    18 1
   19    11    19 1
   20    13    20 1
@<TRIPOS>SUBSTRUCTURE
1   ****   1
@<TRIPOS>MOLECULE
1aoe
39  41  1  0  0
SMALL
FORMAL_CHARGES
@<TRIPOS>ATOM
    1 C1         6.4049     0.7202    -3.7223 C.ar       1 ****  0
    2 C2         6.6612    -0.0074    -2.5206 C.ar       1 ****  0
    3 C3         8.0245    -0.2237    -2.1967 C.ar       1 ****  0
    4 N1         8.9988     0.2510    -3.0105 N.ar       1 ****  0
    5 C4         8.7200     0.9361    -4.1411 C.ar       1 ****  0
    6 N2         7.4338     1.1665    -4.4904 N.ar       1 ****  0
    7 N3         8.4703    -0.9104    -1.0677 N.pl3      1 ****  0
    8 C5         5.0820     0.9895    -4.1353 C.ar       1 ****  0
    9 C6         3.9909     0.5445    -3.3678 C.ar       1 ****  0
   10 C7         4.2271    -0.1757    -2.1777 C.ar       1 ****  0
   11 C8         5.5418    -0.4430    -1.7680 C.ar       1 ****  0
   12 C9         5.4401    -1.1569    -0.5795 C.ar       1 ****  0
   13 C10        4.0873    -1.2969    -0.3119 C.ar       1 ****  0
   14 N4         3.3529    -0.7018    -1.2812 N.ar       1 ****  0
   15 N5         9.7616     1.3987    -4.9364 N.pl3      1 ****  0
   16 C11        1.9032    -0.6578    -1.3167 C.3        1 ****  0
   17 C12        1.2984    -2.0928    -1.4295 C.3        1 ****  0
   18 C13        1.7900    -2.8786    -2.6708 C.3        1 ****  0
   19 C14        1.3331     0.1269    -0.0931 C.3        1 ****  0
   20 C15        1.8597     1.5799     0.0136 C.3        1 ****  0
   21 H1         7.7551    -1.3213    -0.3666 H          1 ****  0
   22 H2         9.5315    -1.0325    -0.8924 H          1 ****  0
   23 H3         4.9032     1.5521    -5.0652 H          1 ****  0
   24 H4         2.9601     0.7565    -3.6931 H          1 ****  0
   25 H5         6.2736    -1.5378     0.0316 H          1 ****  0
   26 H6         3.6695    -1.8178     0.5641 H          1 ****  0
   27 H7        10.7878     1.2093    -4.6484 H          1 ****  0
   28 H8         9.5468     1.9484    -5.8438 H          1 ****  0
   29 H9         1.5891    -0.0890    -2.2534 H          1 ****  0
   30 H10        0.1605    -2.0265    -1.4466 H          1 ****  0
   31 H11        1.6591    -2.6704    -0.5152 H          1 ****  0
   32 H12        1.4546    -2.3413    -3.6187 H          1 ****  0
   33 H13        1.3788    -3.9417    -2.6532 H          1 ****  0
   34 H14        2.9286    -2.9324    -2.6535 H          1 ****  0
   35 H15        1.5746    -0.4374     0.8675 H          1 ****  0
   36 H16        0.2064     0.2002    -0.2503 H          1 ****  0
   37 H17        2.9885     1.5649     0.1724 H          1 ****  0
   38 H18        1.3472     2.1232     0.8749 H          1 ****  0
   39 H19        1.6247     2.1357    -0.9536 H          1 ****  0
@<TRIPOS>BOND
    1     1     2 ar
    2     1     6 ar
    3     1     8 ar
    4     2     3 ar
    5     2    11 ar
    6     3     4 ar
    7     3     7 1
    8     4     5 ar
    9     5     6 ar
   10     5    15 1
   11     7    21 1
   12     7    22 1
   13     8     9 ar
   14     8    23 1
   15     9    10 ar
   16     9    24 1
   17    10    11 ar
   18    10    14 ar
   19    11    12 ar
   20    12    13 ar
   21    12    25 1
   22    13    14 ar
   23    13    26 1
   24    14    16 1
   25    15    27 1
   26    15    28 1
   27    16    17 1
   28    16    19 1
   29    16    29 1
   30    17    18 1
   31    17    30 1
   32    17    31 1
   33    18    32 1
   34    18    33 1
   35    18    34 1
   36    19    20 1
   37    19    35 1
   38    19    36 1
   39    20    37 1
   40    20    38 1
   41    20    39 1
@<TRIPOS>SUBSTRUCTURE
1   ****   1
@<TRIPOS>MOLECULE
1apt
83  82  1  0  0
SMALL
FORMAL_CHARGES
@<TRIPOS>ATOM
    1 C1        -4.0360    -2.8550    -3.1480 C.3        1 ****  0
    2 C2        -5.2220    -3.5570    -2.5070 C.3        1 ****  0
    3 C3        -5.6550    -2.7290    -1.2990 C.3        1 ****  0
    4 C4        -6.4140    -3.6900    -3.4250 C.3        1 ****  0
    5 C5        -2.8790    -2.6520    -2.1480 C.2        1 ****  0
    6 O1        -2.8230    -3.3100    -1.0660 O.2        1 ****  0
    7 N1        -1.9840    -1.7800    -2.5080 N.am       1 ****  0
    8 C6        -0.7970    -1.5070    -1.6520 C.3        1 ****  0
    9 C7        -0.8880    -0.1430    -0.9780 C.2        1 ****  0
   10 O2        -1.7350     0.7120    -1.3870 O.2        1 ****  0
   11 C8         0.3910    -1.6990    -2.6000 C.3        1 ****  0
   12 C9         0.4400    -3.1330    -3.1510 C.3        1 ****  0
   13 C10        0.2790    -0.7640    -3.8260 C.3        1 ****  0
   14 N2         0.0000     0.0000     0.0000 N.am       1 ****  0
   15 C11        0.1170     1.2700     0.7490 C.3        1 ****  0
   16 C12        1.6280     1.6030     0.8330 C.2        1 ****  0
   17 O3         2.2940     1.0050     1.7150 O.2        1 ****  0
   18 C13       -0.5700     1.2140     2.1230 C.3        1 ****  0
   19 C14       -0.5170     2.5920     2.8410 C.3        1 ****  0
   20 C15       -2.0170     0.7860     1.9780 C.3        1 ****  0
   21 C16        3.7030     4.3500     0.1300 C.3        1 ****  0
   22 C17        3.5170     2.8260    -0.0430 C.3        1 ****  0
   23 C18        4.1840     2.4530    -1.3570 C.3        1 ****  0
   24 C19        4.0240     1.1060    -1.9430 C.3        1 ****  0
   25 C20        4.4260    -0.1050    -1.1120 C.3        1 ****  0
   26 C21        4.3050    -1.3340    -2.0790 C.3        1 ****  0
   27 C22        3.0470     4.6870     1.4360 C.3        1 ****  0
   28 C23        3.9610     4.9100     2.6130 C.2        1 ****  0
   29 C24        2.2460     5.8160     4.1780 C.3        1 ****  0
   30 C25        1.6320     7.1670     4.5110 C.3        1 ****  0
   31 O4         3.1870     5.0810    -0.8100 O.3        1 ****  0
   32 O5         4.4190     3.8510     3.1430 O.2        1 ****  0
   33 O6         3.4030     5.9800     3.2290 O.3        1 ****  0
   34 N3         2.0700     2.4900    -0.0570 N.am       1 ****  0
   35 N4         4.2190    -2.4590    -1.0990 N.3        1 ****  0
   36 H1        -3.6705    -3.4548    -4.0459 H          1 ****  0
   37 H2        -4.3854    -1.8244    -3.4877 H          1 ****  0
   38 H3        -4.8855    -4.6110    -2.2325 H          1 ****  0
   39 H4        -5.9773    -1.6915    -1.6445 H          1 ****  0
   40 H5        -4.7999    -2.6474    -0.5495 H          1 ****  0
   41 H6        -6.5344    -3.2437    -0.7877 H          1 ****  0
   42 H7        -6.7820    -2.6531    -3.7235 H          1 ****  0
   43 H8        -7.2475    -4.2709    -2.9079 H          1 ****  0
   44 H9        -6.1039    -4.2616    -4.3614 H          1 ****  0
   45 H10       -2.1036    -1.2459    -3.4419 H          1 ****  0
   46 H11       -0.6998    -2.2056    -0.7564 H          1 ****  0
   47 H12        1.3256    -1.4667    -1.9899 H          1 ****  0
   48 H13       -0.5036    -3.3406    -3.7561 H          1 ****  0
   49 H14        0.5332    -3.8813    -2.2961 H          1 ****  0
   50 H15        1.3509    -3.2436    -3.8275 H          1 ****  0
   51 H16       -0.6630    -1.0199    -4.4149 H          1 ****  0
   52 H17        1.2002    -0.8706    -4.4891 H          1 ****  0
   53 H18        0.2155     0.3167    -3.4686 H          1 ****  0
   54 H19        0.6496    -0.8281     0.2532 H          1 ****  0
   55 H20       -0.4353     2.1064     0.2059 H          1 ****  0
   56 H21       -0.0050     0.4498     2.7526 H          1 ****  0
   57 H22       -1.0791     3.3661     2.2209 H          1 ****  0
   58 H23        0.5652     2.9172     2.9916 H          1 ****  0
   59 H24       -1.0114     2.5007     3.8642 H          1 ****  0
   60 H25       -2.5791     1.5520     1.3480 H          1 ****  0
   61 H26       -2.5035     0.6854     3.0040 H          1 ****  0
   62 H27       -2.0576    -0.2282     1.4591 H          1 ****  0
   63 H28        4.8185     4.5817     0.0898 H          1 ****  0
   64 H29        3.9858     2.2442     0.8180 H          1 ****  0
   65 H30        5.2991     2.6713    -1.2650 H          1 ****  0
   66 H31        3.6016     3.0943    -2.0980 H          1 ****  0
   67 H32        4.5855     1.0706    -2.9345 H          1 ****  0
   68 H33        2.8934     0.9946    -2.0379 H          1 ****  0
   69 H34        3.7403    -0.2266    -0.2094 H          1 ****  0
   70 H35        5.4824     0.0014    -0.6968 H          1 ****  0
   71 H36        5.2163    -1.4312    -2.7570 H          1 ****  0
   72 H37        3.4278    -1.2756    -2.8047 H          1 ****  0
   73 H38        2.2978     3.8685     1.6974 H          1 ****  0
   74 H39        2.5542     5.6995     1.2580 H          1 ****  0
   75 H40        2.5934     5.2983     5.1324 H          1 ****  0
   76 H41        1.4522     5.1721     3.6732 H          1 ****  0
   77 H42        2.4128     7.8255     5.0173 H          1 ****  0
   78 H43        0.7277     7.0325     5.1919 H          1 ****  0
   79 H44        1.2861     7.6691     3.5477 H          1 ****  0
   80 H45        2.0994     4.9201    -0.8451 H          1 ****  0
   81 H46        1.3963     2.9513    -0.7678 H          1 ****  0
   82 H47        5.1164    -2.4407    -0.4291 H          1 ****  0
   83 H48        4.1574    -3.4389    -1.6379 H          1 ****  0
@<TRIPOS>BOND
    1     1     2 1
    2     1     5 1
    3     1    36 1
    4     1    37 1
    5     2     3 1
    6     2     4 1
    7     2    38 1
    8     3    39 1
    9     3    40 1
   10     3    41 1
   11     4    42 1
   12     4    43 1
   13     4    44 1
   14     5     6 2
   15     5     7 am
   16     7     8 1
   17     7    45 1
   18     8     9 1
   19     8    11 1
   20     8    46 1
   21     9    10 2
   22     9    14 am
   23    11    12 1
   24    11    13 1
   25    11    47 1
   26    12    48 1
   27    12    49 1
   28    12    50 1
   29    13    51 1
   30    13    52 1
   31    13    53 1
   32    14    15 1
   33    14    54 1
   34    15    16 1
   35    15    18 1
   36    15    55 1
   37    16    17 2
   38    16    34 am
   39    18    19 1
   40    18    20 1
   41    18    56 1
   42    19    57 1
   43    19    58 1
   44    19    59 1
   45    20    60 1
   46    20    61 1
   47    20    62 1
   48    21    22 1
   49    21    27 1
   50    21    31 1
   51    21    63 1
   52    22    23 1
   53    22    34 1
   54    22    64 1
   55    23    24 1
   56    23    65 1
   57    23    66 1
   58    24    25 1
   59    24    67 1
   60    24    68 1
   61    25    26 1
   62    25    69 1
   63    25    70 1
   64    26    35 1
   65    26    71 1
   66    26    72 1
   67    27    28 1
   68    27    73 1
   69    27    74 1
   70    28    32 2
   71    28    33 1
   72    29    30 1
   73    29    33 1
   74    29    75 1
   75    29    76 1
   76    30    77 1
   77    30    78 1
   78    30    79 1
   79    31    80 1
   80    34    81 1
   81    35    82 1
   82    35    83 1
@<TRIPOS>SUBSTRUCTURE
1   ****   1
@<TRIPOS>MOLECULE
1apu
81  80  1  0  0
SMALL
FORMAL_CHARGES
@<TRIPOS>ATOM
    1 C1        15.8690     4.3700    17.6520 C.3        1 ****  0
    2 C2        14.4350     4.4960    18.1710 C.3        1 ****  0
    3 C3        13.5390     3.3530    17.7400 C.3        1 ****  0
    4 C4        14.3680     4.7510    19.6640 C.3        1 ****  0
    5 C5        16.9720     4.6170    18.6700 C.2        1 ****  0
    6 O1        17.0350     3.8640    19.6860 O.2        1 ****  0
    7 N1        17.8230     5.5970    18.4620 N.am       1 ****  0
    8 C6        18.9900     5.8600    19.2950 C.3        1 ****  0
    9 C7        18.9450     7.1940    20.0250 C.2        1 ****  0
   10 O2        18.1640     8.0550    19.5630 O.2        1 ****  0
   11 C8        20.2140     5.8900    18.3140 C.3        1 ****  0
   12 C9        20.5330     4.5160    17.7300 C.3        1 ****  0
   13 C10       20.0640     6.8310    17.1240 C.3        1 ****  0
   14 N2        19.7660     7.3430    21.0400 N.am       1 ****  0
   15 C11       19.8570     8.6710    21.7260 C.3        1 ****  0
   16 C12       21.3700     8.9950    21.8100 C.2        1 ****  0
   17 O3        21.9600     8.4640    22.7750 O.2        1 ****  0
   18 C13       19.1580     8.6670    23.0690 C.3        1 ****  0
   19 C14       19.0640    10.0530    23.7460 C.3        1 ****  0
   20 C15       17.7590     8.1090    22.9570 C.3        1 ****  0
   21 N3        21.9000     9.7750    20.8850 N.am       1 ****  0
   22 C16       23.3400    10.1170    20.8750 C.3        1 ****  0
   23 C17       23.9740     9.6530    19.5500 C.3        1 ****  0
   24 C18       23.7680     8.1780    19.2410 C.3        1 ****  0
   25 C19       24.2370     7.8530    17.8320 C.3        1 ****  0
   26 C20       24.4680     7.2820    20.2760 C.3        1 ****  0
   27 C21       23.4830    11.6370    21.1040 C.3        1 ****  0
   28 O4        23.0310    12.4140    20.1680 O.3        1 ****  0
   29 C22       22.6430    11.8060    22.3740 C.3        1 ****  0
   30 C23       23.6030    12.3260    23.4280 C.2        1 ****  0
   31 O5        23.9360    11.4700    24.3050 O.2        1 ****  0
   32 O6        23.2260    13.6020    23.6340 O.3        1 ****  0
   33 C24       22.0950    13.8650    24.5630 C.3        1 ****  0
   34 C25       22.5400    14.7830    25.6900 C.3        1 ****  0
   35 H1        16.0101     5.0779    16.7696 H          1 ****  0
   36 H2        15.9806     3.2749    17.3555 H          1 ****  0
   37 H3        14.0146     5.4284    17.6675 H          1 ****  0
   38 H4        13.9065     2.3826    18.2120 H          1 ****  0
   39 H5        13.5343     3.2621    16.6036 H          1 ****  0
   40 H6        12.4737     3.5597    18.0893 H          1 ****  0
   41 H7        14.7780     3.8462    20.2234 H          1 ****  0
   42 H8        13.2926     4.9571    19.9813 H          1 ****  0
   43 H9        14.9998     5.6657    19.9167 H          1 ****  0
   44 H10       17.6458     6.2509    17.6177 H          1 ****  0
   45 H11       19.0462     5.0556    20.1009 H          1 ****  0
   46 H12       21.0525     6.2680    18.9875 H          1 ****  0
   47 H13       19.6718     4.1759    17.0649 H          1 ****  0
   48 H14       20.7067     3.7620    18.5672 H          1 ****  0
   49 H15       21.4840     4.5860    17.1052 H          1 ****  0
   50 H16       19.2264     6.4576    16.4468 H          1 ****  0
   51 H17       21.0432     6.8924    16.5435 H          1 ****  0
   52 H18       19.8033     7.8745    17.5019 H          1 ****  0
   53 H19       20.3720     6.5121    21.3778 H          1 ****  0
   54 H20       19.3122     9.4875    21.1462 H          1 ****  0
   55 H21       19.8152     8.0040    23.7233 H          1 ****  0
   56 H22       18.4113    10.7417    23.1141 H          1 ****  0
   57 H23       20.1043    10.5018    23.8726 H          1 ****  0
   58 H24       18.5947     9.9348    24.7782 H          1 ****  0
   59 H25       17.1282     8.7928    22.2981 H          1 ****  0
   60 H26       17.2884     8.0131    23.9909 H          1 ****  0
   61 H27       17.8057     7.0724    22.4849 H          1 ****  0
   62 H28       21.2607    10.1769    20.1094 H          1 ****  0
   63 H29       23.8967     9.5798    21.7124 H          1 ****  0
   64 H30       25.0900     9.8855    19.5619 H          1 ****  0
   65 H31       23.4393    10.2282    18.7236 H          1 ****  0
   66 H32       22.6503     7.9627    19.3039 H          1 ****  0
   67 H33       25.3545     8.0611    17.7454 H          1 ****  0
   68 H34       23.6596     8.4747    17.0706 H          1 ****  0
   69 H35       24.0435     6.7502    17.6177 H          1 ****  0
   70 H36       25.5920     7.4693    20.2432 H          1 ****  0
   71 H37       24.2444     6.1845    20.0635 H          1 ****  0
   72 H38       24.0762     7.5346    21.3163 H          1 ****  0
   73 H39       24.5803    11.9427    21.1491 H          1 ****  0
   74 H40       21.9587    12.2210    20.0165 H          1 ****  0
   75 H41       22.1835    10.8132    22.6946 H          1 ****  0
   76 H42       21.7711    12.5218    22.2094 H          1 ****  0
   77 H43       21.7014    12.8836    24.9891 H          1 ****  0
   78 H44       21.2580    14.3778    23.9833 H          1 ****  0
   79 H45       23.3779    14.2831    26.2796 H          1 ****  0
   80 H46       21.6612    15.0198    26.3765 H          1 ****  0
   81 H47       22.9249    15.7605    25.2473 H          1 ****  0
@<TRIPOS>BOND
    1     1     2 1
    2     1     5 1
    3     1    35 1
    4     1    36 1
    5     2     3 1
    6     2     4 1
    7     2    37 1
    8     3    38 1
    9     3    39 1
   10     3    40 1
   11     4    41 1
   12     4    42 1
   13     4    43 1
   14     5     6 2
   15     5     7 am
   16     7     8 1
   17     7    44 1
   18     8     9 1
   19     8    11 1
   20     8    45 1
   21     9    10 2
   22     9    14 am
   23    11    12 1
   24    11    13 1
   25    11    46 1
   26    12    47 1
   27    12    48 1
   28    12    49 1
   29    13    50 1
   30    13    51 1
   31    13    52 1
   32    14    15 1
   33    14    53 1
   34    15    16 1
   35    15    18 1
   36    15    54 1
   37    16    17 2
   38    16    21 am
   39    18    19 1
   40    18    20 1
   41    18    55 1
   42    19    56 1
   43    19    57 1
   44    19    58 1
   45    20    59 1
   46    20    60 1
   47    20    61 1
   48    21    22 1
   49    21    62 1
   50    22    23 1
   51    22    27 1
   52    22    63 1
   53    23    24 1
   54    23    64 1
   55    23    65 1
   56    24    25 1
   57    24    26 1
   58    24    66 1
   59    25    67 1
   60    25    68 1
   61    25    69 1
   62    26    70 1
   63    26    71 1
   64    26    72 1
   65    27    28 1
   66    27    29 1
   67    27    73 1
   68    28    74 1
   69    29    30 1
   70    29    75 1
   71    29    76 1
   72    30    31 2
   73    30    32 1
   74    32    33 1
   75    33    34 1
   76    33    77 1
   77    33    78 1
   78    34    79 1
   79    34    80 1
   80    34    81 1
@<TRIPOS>SUBSTRUCTURE
1   ****   1
@<TRIPOS>MOLECULE
1aqw
37  36  1  0  0
SMALL
FORMAL_CHARGES
@<TRIPOS>ATOM
    1 N1        47.4520     1.4380    43.0780 N.3        1 ****  0
    2 C1        46.6846     1.4786    41.8248 C.3        1 ****  0
    3 C2        45.5636     2.4956    42.0318 C.2        1 ****  0
    4 O1        44.9924     2.9685    41.0132 O.2        1 ****  0
    5 C3        46.1006     0.0996    41.5138 C.3        1 ****  0
    6 C4        45.4496    -0.0244    40.1408 C.3        1 ****  0
    7 C5        44.8806    -1.4024    39.9018 C.2        1 ****  0
    8 O2        44.9346    -2.2764    40.7768 O.2        1 ****  0
    9 O3        45.3013     2.8528    43.2113 O.3        1 ****  0
   10 N2        44.3416    -1.6104    38.7088 N.am       1 ****  0
   11 C6        43.7556    -2.8934    38.3438 C.3        1 ****  0
   12 C7        44.2176    -3.2604    36.9328 C.2        1 ****  0
   13 O4        44.5256    -2.3744    36.1288 O.2        1 ****  0
   14 C8        42.2126    -2.8094    38.3938 C.3        1 ****  0
   15 S1        41.4436    -2.5564    40.0608 S.3        1 ****  0
   16 N3        44.2786    -4.5584    36.6458 N.am       1 ****  0
   17 C9        44.6826    -5.0124    35.3298 C.3        1 ****  0
   18 C10       46.1356    -5.4294    35.2318 C.2        1 ****  0
   19 O5        46.9230    -5.1319    36.1695 O.2        1 ****  0
   20 O6        46.4997    -6.0695    34.2094 O.3        1 ****  0
   21 H1        47.8727     2.4537    43.2919 H          1 ****  0
   22 H2        48.2772     0.6844    43.0031 H          1 ****  0
   23 H3        47.3490     1.7735    40.9466 H          1 ****  0
   24 H4        45.3418    -0.1788    42.3177 H          1 ****  0
   25 H5        46.9863    -0.6181    41.5039 H          1 ****  0
   26 H6        46.2103     0.2250    39.3292 H          1 ****  0
   27 H7        44.5831     0.7154    40.1041 H          1 ****  0
   28 H8        45.8212     2.4130    44.0282 H          1 ****  0
   29 H9        44.3367    -0.8048    37.9858 H          1 ****  0
   30 H10       44.0941    -3.6943    39.0811 H          1 ****  0
   31 H11       41.7745    -3.7503    37.9222 H          1 ****  0
   32 H12       41.9589    -1.8607    37.8148 H          1 ****  0
   33 H13       41.6932    -3.6658    40.8601 H          1 ****  0
   34 H14       44.0229    -5.2855    37.4059 H          1 ****  0
   35 H15       44.4711    -4.1937    34.5652 H          1 ****  0
   36 H16       44.0693    -5.9493    35.1161 H          1 ****  0
   37 H17       45.7957    -6.2959    33.4451 H          1 ****  0
@<TRIPOS>BOND
    1     1     2 1
    2     1    21 1
    3     1    22 1
    4     2     3 1
    5     2     5 1
    6     2    23 1
    7     3     4 2
    8     3     9 1
    9     5     6 1
   10     5    24 1
   11     5    25 1
   12     6     7 1
   13     6    26 1
   14     6    27 1
   15     7     8 2
   16     7    10 am
   17     9    28 1
   18    10    11 1
   19    10    29 1
   20    11    12 1
   21    11    14 1
   22    11    30 1
   23    12    13 2
   24    12    16 am
   25    14    15 1
   26    14    31 1
   27    14    32 1
   28    15    33 1
   29    16    17 1
   30    16    34 1
   31    17    18 1
   32    17    35 1
   33    17    36 1
   34    18    19 2
   35    18    20 1
   36    20    37 1
@<TRIPOS>SUBSTRUCTURE
1   ****   1
@<TRIPOS>MOLECULE
1ase
27  27  1  0  0
SMALL
FORMAL_CHARGES
@<TRIPOS>ATOM
    1 N1         1.7280    -0.5270    -1.4760 N.ar       1 ****  1
    2 O1         2.8165    -1.0464    -1.5732 O.2        1 ****  -1
    3 C1         1.1000     0.1140    -2.4930 C.ar       1 ****  0
    4 C2         1.7440     0.1530    -3.8490 C.3        1 ****  0
    5 C3        -0.1150     0.7380    -2.2660 C.ar       1 ****  0
    6 O2        -0.7330     1.4240    -3.2460 O.3        1 ****  0
    7 C4        -0.7000     0.6930    -1.0340 C.ar       1 ****  0
    8 C5        -2.0270     1.3450    -0.8380 C.2        1 ****  0
    9 C6         0.0000     0.0000     0.0000 C.ar       1 ****  0
   10 C7         1.1780    -0.5870    -0.2610 C.ar       1 ****  0
   11 C8        -0.4700    -0.0570     1.4080 C.3        1 ****  0
   12 O3        -1.5070    -0.9800     1.6730 O.3        1 ****  0
   13 P1        -2.3550    -0.8610     2.9370 P.3        1 ****  0
   14 O4        -2.8600     0.5180     2.9070 O.2        1 ****  0
   15 O5        -3.3609    -1.9007     2.5802 O.3        1 ****  0
   16 O6        -1.5110    -1.1980     4.0930 O.3        1 ****  0
   17 O7        -2.9090     1.5329    -1.7744 O.2        1 ****  0
   18 H1         2.7303    -0.4178    -3.8184 H          1 ****  0
   19 H2         1.9224     1.2321    -4.1703 H          1 ****  0
   20 H3         1.0498    -0.3388    -4.6078 H          1 ****  0
   21 H4        -0.2982     1.4747    -4.2153 H          1 ****  0
   22 H5        -2.2786     1.6934     0.1762 H          1 ****  0
   23 H6         1.7013    -1.1288     0.5427 H          1 ****  0
   24 H7        -0.8030     0.9835     1.7337 H          1 ****  0
   25 H8         0.4245    -0.4328     2.0065 H          1 ****  0
   26 H9        -2.8942    -2.8955     2.6299 H          1 ****  0
   27 H10       -1.1880    -2.2469     4.0185 H          1 ****  0
@<TRIPOS>BOND
    1     1     2 1
    2     1     3 ar
    3     1    10 ar
    4     3     4 1
    5     3     5 ar
    6     4    18 1
    7     4    19 1
    8     4    20 1
    9     5     6 1
   10     5     7 ar
   11     6    21 1
   12     7     8 1
   13     7     9 ar
   14     8    17 2
   15     8    22 1
   16     9    10 ar
   17     9    11 1
   18    10    23 1
   19    11    12 1
   20    11    24 1
   21    11    25 1
   22    12    13 1
   23    13    14 2
   24    13    15 1
   25    13    16 1
   26    15    26 1
   27    16    27 1
@<TRIPOS>SUBSTRUCTURE
1   ****   1
@<TRIPOS>MOLECULE
1atl
48  48  1  0  0
SMALL
FORMAL_CHARGES
@<TRIPOS>ATOM
    1 C1         1.0060    -1.9390     1.0950 C.2        1 ****  0
    2 O1         1.7830    -1.2440     1.7650 O.2        1 ****  0
    3 C2         0.9490    -3.4710     1.2360 C.3        1 ****  0
    4 C3         2.3504    -4.0907     1.3899 C.3        1 ****  0
    5 S1         3.3165    -4.2066    -0.1446 S.3        1 ****  0
    6 C4         0.1125    -3.8451     2.4737 C.3        1 ****  0
    7 C5        -1.2132    -3.0968     2.7065 C.3        1 ****  0
    8 C6        -1.7852    -3.4668     4.0795 C.3        1 ****  0
    9 C7        -2.2242    -3.4008     1.5945 C.3        1 ****  0
   10 N1         0.1220    -1.4260     0.2510 N.am       1 ****  0
   11 C8         0.0000     0.0000     0.0000 C.3        1 ****  0
   12 C9        -1.2260     0.2710    -0.8860 C.2        1 ****  0
   13 O2        -1.7612     1.4115    -0.9043 O.2        1 ****  0
   14 C10        1.3050     0.5470    -0.6050 C.3        1 ****  0
   15 C11        1.8470    -0.1820    -1.8180 C.ar       1 ****  0
   16 C12        1.2200    -1.3160    -2.3170 C.ar       1 ****  0
   17 C13        2.9770     0.2920    -2.4860 C.ar       1 ****  0
   18 C14        1.6910    -1.9560    -3.4430 C.ar       1 ****  0
   19 C15        3.4560    -0.3360    -3.6120 C.ar       1 ****  0
   20 C16        2.8090    -1.4680    -4.0900 C.ar       1 ****  0
   21 O3         3.2630    -2.1310    -5.2170 O.3        1 ****  0
   22 O4        -1.7166    -0.7062    -1.5122 O.3        1 ****  0
   23 C17        2.7330    -2.3400    -6.5270 C.3        1 ****  0
   24 H1         0.4754    -3.8812     0.2836 H          1 ****  0
   25 H2         2.2542    -5.1279     1.8531 H          1 ****  0
   26 H3         2.9293    -3.3759     2.0633 H          1 ****  0
   27 H4         2.6779    -5.0658    -1.0312 H          1 ****  0
   28 H5         0.7636    -3.7352     3.4030 H          1 ****  0
   29 H6        -0.2164    -4.9160     2.2626 H          1 ****  0
   30 H7        -1.0053    -1.9762     2.6830 H          1 ****  0
   31 H8        -1.9971    -4.5864     4.1143 H          1 ****  0
   32 H9        -2.7403    -2.8779     4.2809 H          1 ****  0
   33 H10       -1.0234    -3.2043     4.8859 H          1 ****  0
   34 H11       -2.4576    -4.5166     1.5870 H          1 ****  0
   35 H12       -1.8079    -3.0778     0.5835 H          1 ****  0
   36 H13       -3.1843    -2.8185     1.7914 H          1 ****  0
   37 H14       -0.5401    -2.1011    -0.2760 H          1 ****  0
   38 H15       -0.1654     0.5542     0.9824 H          1 ****  0
   39 H16        2.1081     0.5710     0.2037 H          1 ****  0
   40 H17        1.0324     1.5850    -0.9896 H          1 ****  0
   41 H18        0.3295    -1.7114    -1.8033 H          1 ****  0
   42 H19        3.4950     1.1860    -2.1042 H          1 ****  0
   43 H20        1.1780    -2.8527    -3.8251 H          1 ****  0
   44 H21        4.3455     0.0557    -4.1304 H          1 ****  0
   45 H22       -1.2387    -1.6556    -1.4751 H          1 ****  0
   46 H23        3.4675    -2.9596    -7.1403 H          1 ****  0
   47 H24        2.5376    -1.3398    -7.0379 H          1 ****  0
   48 H25        1.7446    -2.9023    -6.4461 H          1 ****  0
@<TRIPOS>BOND
    1     1     2 2
    2     1     3 1
    3     1    10 am
    4     3     4 1
    5     3     6 1
    6     3    24 1
    7     4     5 1
    8     4    25 1
    9     4    26 1
   10     5    27 1
   11     6     7 1
   12     6    28 1
   13     6    29 1
   14     7     8 1
   15     7     9 1
   16     7    30 1
   17     8    31 1
   18     8    32 1
   19     8    33 1
   20     9    34 1
   21     9    35 1
   22     9    36 1
   23    10    11 1
   24    10    37 1
   25    11    12 1
   26    11    14 1
   27    11    38 1
   28    12    13 2
   29    12    22 1
   30    14    15 1
   31    14    39 1
   32    14    40 1
   33    15    16 ar
   34    15    17 ar
   35    16    18 ar
   36    16    41 1
   37    17    19 ar
   38    17    42 1
   39    18    20 ar
   40    18    43 1
   41    19    20 ar
   42    19    44 1
   43    20    21 1
   44    21    23 1
   45    22    45 1
   46    23    46 1
   47    23    47 1
   48    23    48 1
@<TRIPOS>SUBSTRUCTURE
1   ****   1
@<TRIPOS>MOLECULE
1azm
19  19  1  0  0
SMALL
FORMAL_CHARGES
@<TRIPOS>ATOM
    1 C1        -1.9098     2.4862    -5.0622 C.ar       1 ****  0
    2 C2        -2.2358     1.7412    -7.2692 C.ar       1 ****  0
    3 C3        -3.6944     0.1037    -8.0741 C.2        1 ****  0
    4 C4        -4.1824    -0.6653    -9.2191 C.3        1 ****  0
    5 N1        -0.1813     2.9233    -3.0851 N.am       1 ****  0
    6 N2        -1.6068     2.9202    -7.1672 N.ar       1 ****  0
    7 N3        -1.4848     3.3642    -5.8912 N.ar       1 ****  0
    8 N4        -2.8842     1.1550    -8.2915 N.am       1 ****  0
    9 O1        -2.0008     1.3032    -2.8472 O.2        1 ****  0
   10 O2        -2.5018     3.7102    -2.8172 O.2        1 ****  0
   11 O3        -4.0514    -0.2383    -6.9431 O.2        1 ****  0
   12 S1        -1.7188     2.6662    -3.3172 S.O2       1 ****  0
   13 S2        -2.6248     1.1042    -5.7332 S.3        1 ****  0
   14 H1        -4.7687    -1.4084    -8.8967 H          1 ****  0
   15 H2        -3.4058    -1.0474    -9.7200 H          1 ****  0
   16 H3        -4.7068    -0.0664    -9.8244 H          1 ****  0
   17 H4         0.0953     3.7532    -3.5697 H          1 ****  0
   18 H5         0.3432     2.1453    -3.4310 H          1 ****  0
   19 H6        -2.7629     1.5037    -9.2208 H          1 ****  0
@<TRIPOS>BOND
    1     1     7 ar
    2     1    12 1
    3     1    13 ar
    4     2     6 ar
    5     2     8 1
    6     2    13 ar
    7     3     4 1
    8     3     8 am
    9     3    11 2
   10     4    14 1
   11     4    15 1
   12     4    16 1
   13     5    12 am
   14     5    17 1
   15     5    18 1
   16     6     7 ar
   17     8    19 1
   18     9    12 2
   19    10    12 2
@<TRIPOS>SUBSTRUCTURE
1   ****   1
@<TRIPOS>MOLECULE
1b2h
63  62  1  0  0
SMALL
FORMAL_CHARGES
@<TRIPOS>ATOM
    1 N1         7.0350    16.7300    15.3030 N.3        1 ****  0
    2 C1         6.5930    18.0400    14.7270 C.3        1 ****  0
    3 C2         5.3860    18.5660    15.5180 C.2        1 ****  0
    4 O1         4.6400    17.7880    16.1040 O.2        1 ****  0
    5 C3         6.2050    17.9940    13.2500 C.3        1 ****  0
    6 C4         5.3550    16.7740    12.8610 C.3        1 ****  0
    7 C5         5.1560    16.7600    11.3380 C.3        1 ****  0
    8 C6         6.3760    16.1890    10.6240 C.3        1 ****  0
    9 N2         6.5550    14.7410    10.9400 N.3        1 ****  0
   10 N3         5.2970    19.8800    15.6070 N.am       1 ****  0
   11 C7         4.2090    20.4900    16.3680 C.3        1 ****  0
   12 C8         4.5770    21.9150    16.8250 C.3        1 ****  0
   13 C9         5.5710    21.9000    18.0100 C.3        1 ****  0
   14 C10        5.8240    23.2770    18.5850 C.3        1 ****  0
   15 N4         6.7200    23.2890    19.5940 N.3        1 ****  0
   16 C11        2.9030    20.5330    15.5910 C.2        1 ****  0
   17 O2         2.7960    20.8830    14.4250 O.2        1 ****  0
   18 N5         1.8260    20.2050    16.3180 N.am       1 ****  0
   19 C12        0.4910    20.2680    15.7410 C.3        1 ****  0
   20 C13       -0.4770    20.8350    16.7860 C.2        1 ****  0
   21 O3        -1.6470    20.4320    16.8290 O.3        1 ****  0
   22 C14        0.0100    18.8770    15.3080 C.3        1 ****  0
   23 C15       -1.0150    19.0060    14.1650 C.3        1 ****  0
   24 C16       -1.7120    17.6980    13.9050 C.3        1 ****  0
   25 C17       -2.6110    17.7110    12.6760 C.3        1 ****  0
   26 N6        -3.6990    18.7330    12.8060 N.3        1 ****  0
   27 O4        -0.1140    21.6420    17.6580 O.2        1 ****  0
   28 H1         6.2858    16.0702    15.2452 H          1 ****  0
   29 H2         7.2939    16.8568    16.2606 H          1 ****  0
   30 H3         7.3890    18.6410    14.7988 H          1 ****  0
   31 H4         5.6838    18.8204    13.0366 H          1 ****  0
   32 H5         7.0437    17.9785    12.7056 H          1 ****  0
   33 H6         5.8227    15.9368    13.1445 H          1 ****  0
   34 H7         4.4650    16.8288    13.3137 H          1 ****  0
   35 H8         4.3583    16.1981    11.1192 H          1 ****  0
   36 H9         5.0020    17.6959    11.0213 H          1 ****  0
   37 H10        6.2560    16.2953     9.6369 H          1 ****  0
   38 H11        7.1901    16.6902    10.9172 H          1 ****  0
   39 H12        5.7457    14.2326    10.6458 H          1 ****  0
   40 H13        6.6795    14.6274    11.9257 H          1 ****  0
   41 H14        5.9748    20.4585    15.1532 H          1 ****  0
   42 H15        4.0736    19.9068    17.1689 H          1 ****  0
   43 H16        4.9948    22.4028    16.0585 H          1 ****  0
   44 H17        3.7434    22.3894    17.1080 H          1 ****  0
   45 H18        5.1981    21.3168    18.7316 H          1 ****  0
   46 H19        6.4407    21.5226    17.6919 H          1 ****  0
   47 H20        6.1656    23.8665    17.8530 H          1 ****  0
   48 H21        4.9575    23.6393    18.9284 H          1 ****  0
   49 H22        7.5972    22.9388    19.2656 H          1 ****  0
   50 H23        6.3895    22.7117    20.3407 H          1 ****  0
   51 H24        1.9408    19.9136    17.2677 H          1 ****  0
   52 H25        0.5193    20.8569    14.9333 H          1 ****  0
   53 H26       -2.0971    20.6200    15.9560 H          1 ****  0
   54 H27        0.7921    18.3398    14.9922 H          1 ****  0
   55 H28       -0.4181    18.4177    16.0863 H          1 ****  0
   56 H29       -1.6964    19.6940    14.4148 H          1 ****  0
   57 H30       -0.5404    19.2930    13.3329 H          1 ****  0
   58 H31       -1.0166    16.9905    13.7787 H          1 ****  0
   59 H32       -2.2728    17.4763    14.7027 H          1 ****  0
   60 H33       -2.0581    17.9251    11.8707 H          1 ****  0
   61 H34       -3.0249    16.8073    12.5661 H          1 ****  0
   62 H35       -3.2933    19.6409    12.9118 H          1 ****  0
   63 H36       -4.2598    18.5235    13.6070 H          1 ****  0
@<TRIPOS>BOND
    1     1    28 1
    2     1    29 1
    3     2     1 1
    4     2     3 1
    5     2     5 1
    6     2    30 1
    7     3     4 2
    8     3    10 am
    9     5     6 1
   10     5    31 1
   11     5    32 1
   12     6     7 1
   13     6    33 1
   14     6    34 1
   15     7     8 1
   16     7    35 1
   17     7    36 1
   18     8     9 1
   19     8    37 1
   20     8    38 1
   21     9    39 1
   22     9    40 1
   23    10    41 1
   24    11    10 1
   25    11    12 1
   26    11    16 1
   27    11    42 1
   28    12    13 1
   29    12    43 1
   30    12    44 1
   31    13    14 1
   32    13    45 1
   33    13    46 1
   34    14    15 1
   35    14    47 1
   36    14    48 1
   37    15    49 1
   38    15    50 1
   39    16    17 2
   40    16    18 am
   41    18    51 1
   42    19    18 1
   43    19    20 1
   44    19    22 1
   45    19    52 1
   46    20    21 1
   47    20    27 2
   48    21    53 1
   49    22    23 1
   50    22    54 1
   51    22    55 1
   52    23    24 1
   53    23    56 1
   54    23    57 1
   55    24    25 1
   56    24    58 1
   57    24    59 1
   58    25    26 1
   59    25    60 1
   60    25    61 1
   61    26    62 1
   62    26    63 1
@<TRIPOS>SUBSTRUCTURE
1   ****   1
@<TRIPOS>MOLECULE
1b58
65  65  1  0  0
SMALL
FORMAL_CHARGES
@<TRIPOS>ATOM
    1 N1         6.9060    17.0654    15.3823 N.3        1 ****  0
    2 C1         6.4760    18.3740    14.8690 C.3        1 ****  0
    3 C2         5.2090    18.8230    15.5770 C.2        1 ****  0
    4 O1         4.3540    17.9690    15.9280 O.2        1 ****  0
    5 C3         6.2380    18.3740    13.3360 C.3        1 ****  0
    6 C4         5.3130    17.2940    12.8190 C.3        1 ****  0
    7 C5         5.2260    17.1990    11.3010 C.3        1 ****  0
    8 C6         6.4950    16.6350    10.6400 C.3        1 ****  0
    9 N2         6.6610    15.2160    11.0780 N.3        1 ****  0
   10 N3         5.0340    20.1190    15.7240 N.am       1 ****  0
   11 C7         3.8450    20.7030    16.3620 C.3        1 ****  0
   12 C8         2.5900    20.6220    15.5040 C.2        1 ****  0
   13 O2         2.5840    20.9110    14.2970 O.2        1 ****  0
   14 C9         4.0340    22.2090    16.7220 C.3        1 ****  0
   15 C10        5.1690    22.3880    17.7110 C.ar       1 ****  0
   16 C11        5.0000    22.2060    19.0650 C.ar       1 ****  0
   17 C12        6.4310    22.7480    17.2570 C.ar       1 ****  0
   18 C13        6.0240    22.3470    19.9870 C.ar       1 ****  0
   19 C14        7.4550    22.9090    18.1560 C.ar       1 ****  0
   20 C15        7.2430    22.7030    19.5100 C.ar       1 ****  0
   21 O3         8.3200    22.8540    20.3430 O.3        1 ****  0
   22 N4         1.4820    20.2830    16.1640 N.am       1 ****  0
   23 C16        0.2100    20.1790    15.4820 C.3        1 ****  0
   24 C17       -0.8450    21.0560    16.1900 C.2        1 ****  0.0000
   25 O4        -1.8336    21.4110    15.4942 O.co2      1 ****  -0.50
   26 C18       -0.3390    18.7550    15.3730 C.3        1 ****  0
   27 C19       -1.3620    18.7940    14.1820 C.3        1 ****  0
   28 C20       -2.1300    17.5010    14.0680 C.3        1 ****  0
   29 C21       -3.3530    17.6770    13.1380 C.3        1 ****  0
   30 N5        -2.8580    17.3570    11.7770 N.3        1 ****  0
   31 O5        -0.6907    21.4228    17.3855 O.co2      1 ****  -0.50
   32 H1         7.8399    16.7449    14.8536 H          1 ****  0
   33 H2         6.0965    16.3057    15.2342 H          1 ****  0
   34 H3         7.3270    19.1023    15.0808 H          1 ****  0
   35 H4         7.2416    18.2958    12.8009 H          1 ****  0
   36 H5         5.7069    19.3578    13.1134 H          1 ****  0
   37 H6         4.2688    17.4548    13.2474 H          1 ****  0
   38 H7         5.7638    16.3063    13.1667 H          1 ****  0
   39 H8         4.9967    18.2283    10.8679 H          1 ****  0
   40 H9         4.3873    16.4619    11.0711 H          1 ****  0
   41 H10        7.4065    17.2526    10.9353 H          1 ****  0
   42 H11        6.3961    16.6825     9.5053 H          1 ****  0
   43 H12        6.7574    15.1778    12.1932 H          1 ****  0
   44 H13        7.5649    14.7643    10.5950 H          1 ****  0
   45 H14        5.8026    20.7874    15.3575 H          1 ****  0
   46 H15        3.7156    20.0714    17.3022 H          1 ****  0
   47 H16        3.0679    22.6308    17.1560 H          1 ****  0
   48 H17        4.2954    22.7764    15.7684 H          1 ****  0
   49 H18        3.9985    21.9341    19.4344 H          1 ****  0
   50 H19        6.6090    22.9034    16.1812 H          1 ****  0
   51 H20        5.8556    22.1772    21.0622 H          1 ****  0
   52 H21        8.4541    23.2045    17.7985 H          1 ****  0
   53 H22        8.2071    22.7064    21.3901 H          1 ****  0
   54 H23        1.5349    20.0825    17.2265 H          1 ****  0
   55 H24        0.4119    20.5388    14.4193 H          1 ****  0
   56 H25       -0.8511    18.4393    16.3413 H          1 ****  0
   57 H26        0.4914    17.9954    15.1913 H          1 ****  0
   58 H27       -0.8128    19.0063    13.2058 H          1 ****  0
   59 H28       -2.1102    19.6286    14.3901 H          1 ****  0
   60 H29       -2.4696    17.1553    15.0999 H          1 ****  0
   61 H30       -1.4434    16.7097    13.6185 H          1 ****  0
   62 H31       -3.7539    18.7430    13.1871 H          1 ****  0
   63 H32       -4.2175    16.9996    13.4436 H          1 ****  0
   64 H33       -2.0118    18.0428    11.5161 H          1 ****  0
   65 H34       -3.6854    17.4602    11.0292 H          1 ****  0
@<TRIPOS>BOND
    1     1     2 1
    2     1    32 1
    3     1    33 1
    4     2     3 1
    5     2     5 1
    6     2    34 1
    7     3     4 2
    8     3    10 am
    9     5     6 1
   10     5    35 1
   11     5    36 1
   12     6     7 1
   13     6    37 1
   14     6    38 1
   15     7     8 1
   16     7    39 1
   17     7    40 1
   18     8     9 1
   19     8    41 1
   20     8    42 1
   21     9    43 1
   22     9    44 1
   23    10    11 1
   24    10    45 1
   25    11    12 1
   26    11    14 1
   27    11    46 1
   28    12    13 2
   29    12    22 am
   30    14    15 1
   31    14    47 1
   32    14    48 1
   33    15    16 ar
   34    15    17 ar
   35    16    18 ar
   36    16    49 1
   37    17    19 ar
   38    17    50 1
   39    18    20 ar
   40    18    51 1
   41    19    20 ar
   42    19    52 1
   43    20    21 1
   44    21    53 1
   45    22    23 1
   46    22    54 1
   47    23    24 1
   48    23    26 1
   49    23    55 1
   50    24    25 ar
   51    24    31 ar
   52    26    27 1
   53    26    56 1
   54    26    57 1
   55    27    28 1
   56    27    58 1
   57    27    59 1
   58    28    29 1
   59    28    60 1
   60    28    61 1
   61    29    30 1
   62    29    62 1
   63    29    63 1
   64    30    64 1
   65    30    65 1
@<TRIPOS>SUBSTRUCTURE
1   ****   1
@<TRIPOS>MOLECULE
1b59
47  48  1  0  0
SMALL
FORMAL_CHARGES
@<TRIPOS>ATOM
    1 C1        17.6700    27.4310    20.9740 C.3        1 ****  0
    2 C2        16.2180    27.8810    20.9580 C.2        1 ****  0
    3 C3        15.7710    28.4430    19.5940 C.3        1 ****  0
    4 C4        16.7080    29.6260    19.2260 C.3        1 ****  0
    5 C5        18.1600    29.1560    19.1370 C.3        1 ****  0
    6 C6        18.5880    28.5720    20.4750 C.3        1 ****  0
    7 O1        18.2250    28.1370    18.2290 O.3        1 ****  0
    8 C7        19.2050    30.2030    18.6780 C.3        1 ****  0
    9 C8        16.2140    30.2120    17.8920 C.3        1 ****  0
   10 C9        16.3780    31.7350    17.7160 C.3        1 ****  0
   11 C10       16.5040    32.3050    16.3030 C.3        1 ****  0
   12 C11       17.8900    31.9910    15.7230 C.2        1 ****  0
   13 C12       18.9960    32.7290    15.6960 C.2        1 ****  0
   14 C13       15.9370    29.3790    16.6490 C.3        1 ****  0
   15 O2        15.1510    31.1840    18.0150 O.3        1 ****  0
   16 C14       20.2940    32.0990    15.2370 C.3        1 ****  0
   17 C15       19.1280    34.0930    16.3520 C.3        1 ****  0
   18 O3        14.4270    28.9280    19.6360 O.3        1 ****  0
   19 C16       13.4830    27.8660    19.5480 C.3        1 ****  0
   20 O4        15.4900    27.8360    21.9150 O.2        1 ****  0
   21 O5        16.5220    30.5380    20.1960 O.3        1 ****  0
   22 H1        17.8016    26.5068    20.3197 H          1 ****  0
   23 H2        17.9607    27.1680    22.0445 H          1 ****  0
   24 H3        15.8245    27.6049    18.8230 H          1 ****  0
   25 H4        19.6607    28.1933    20.4002 H          1 ****  0
   26 H5        18.5067    29.4139    21.2393 H          1 ****  0
   27 H6        17.5007    27.3554    18.5018 H          1 ****  0
   28 H7        19.2011    31.0859    19.3991 H          1 ****  0
   29 H8        18.9709    30.5566    17.6198 H          1 ****  0
   30 H9        20.2396    29.7243    18.6772 H          1 ****  0
   31 H10       17.0780    32.5118    18.1700 H          1 ****  0
   32 H11       16.3315    33.4318    16.3181 H          1 ****  0
   33 H12       15.7128    31.8191    15.6415 H          1 ****  0
   34 H13       17.9833    30.9980    15.2555 H          1 ****  0
   35 H14       16.7594    28.5998    16.5220 H          1 ****  0
   36 H15       15.8829    30.0494    15.7286 H          1 ****  0
   37 H16       14.9345    28.8496    16.7684 H          1 ****  0
   38 H17       20.0781    31.0850    14.7629 H          1 ****  0
   39 H18       21.0076    31.9789    16.1179 H          1 ****  0
   40 H19       20.7868    32.7768    14.4641 H          1 ****  0
   41 H20       18.0962    34.4704    16.6562 H          1 ****  0
   42 H21       19.6222    34.8293    15.6356 H          1 ****  0
   43 H22       19.7820    34.0003    17.2811 H          1 ****  0
   44 H23       12.4263    28.2921    19.5848 H          1 ****  0
   45 H24       13.6402    27.1265    20.4012 H          1 ****  0
   46 H25       13.6305    27.3143    18.5613 H          1 ****  0
   47 H26       16.8719    30.1299    21.1557 H          1 ****  0
@<TRIPOS>BOND
    1     1     2 1
    2     1     6 1
    3     1    22 1
    4     1    23 1
    5     2     3 1
    6     2    20 2
    7     3     4 1
    8     3    18 1
    9     3    24 1
   10     4     5 1
   11     4     9 1
   12     4    21 1
   13     5     6 1
   14     5     7 1
   15     5     8 1
   16     6    25 1
   17     6    26 1
   18     7    27 1
   19     8    28 1
   20     8    29 1
   21     8    30 1
   22     9    10 1
   23     9    14 1
   24     9    15 1
   25    10    11 1
   26    10    15 1
   27    10    31 1
   28    11    12 1
   29    11    32 1
   30    11    33 1
   31    12    13 2
   32    12    34 1
   33    13    16 1
   34    13    17 1
   35    14    35 1
   36    14    36 1
   37    14    37 1
   38    16    38 1
   39    16    39 1
   40    16    40 1
   41    17    41 1
   42    17    42 1
   43    17    43 1
   44    18    19 1
   45    19    44 1
   46    19    45 1
   47    19    46 1
   48    21    47 1
@<TRIPOS>SUBSTRUCTURE
1   ****   1
@<TRIPOS>MOLECULE
1b6h
61  60  1  0  0
SMALL
FORMAL_CHARGES
@<TRIPOS>ATOM
    1 N1         6.9380    16.5310    15.1250 N.3        1 ****  0
    2 C1         6.4620    17.8240    14.5740 C.3        1 ****  0
    3 C2         5.2090    18.3150    15.3120 C.2        1 ****  0
    4 O1         4.4430    17.5090    15.8290 O.2        1 ****  0
    5 C3         6.1930    17.7870    13.0570 C.3        1 ****  0
    6 C4         5.2520    16.6620    12.6330 C.3        1 ****  0
    7 C5         5.2210    16.5570    11.0870 C.3        1 ****  0
    8 C6         6.5020    15.8980    10.5730 C.3        1 ****  0
    9 N2         6.5780    14.4400    10.8960 N.3        1 ****  0
   10 N3         5.0520    19.6220    15.3700 N.am       1 ****  0
   11 C7         3.9570    20.2560    16.0860 C.3        1 ****  0
   12 C8         4.3130    21.7180    16.4190 C.3        1 ****  0
   13 C9         5.3540    21.6450    17.5830 C.3        1 ****  0
   14 C10        5.5270    22.9880    18.2430 C.3        1 ****  0
   15 C11        2.6490    20.2390    15.3140 C.2        1 ****  0
   16 O2         2.6210    20.5390    14.1260 O.2        1 ****  0
   17 N4         1.5780    19.8850    16.0210 N.am       1 ****  0
   18 C12        0.2710    19.8990    15.3840 C.3        1 ****  0
   19 C13       -0.7230    20.7610    16.1800 C.2        1 ****  0
   20 O3        -1.7540    21.0940    15.5420 O.3        1 ****  0
   21 C14       -0.3290    18.5040    15.2150 C.3        1 ****  0
   22 C15       -1.3930    18.5240    14.1090 C.3        1 ****  0
   23 C16       -2.1320    17.2180    13.9920 C.3        1 ****  0
   24 C17       -2.9400    17.0800    12.7120 C.3        1 ****  0
   25 N5        -3.6970    18.3410    12.4480 N.3        1 ****  0
   26 O4        -0.4410    21.1260    17.3310 O.2        1 ****  0
   27 H1         6.2201    15.8418    15.0269 H          1 ****  0
   28 H2         7.1620    16.6430    16.0932 H          1 ****  0
   29 H3         7.2123    18.4683    14.7220 H          1 ****  0
   30 H4         5.7856    18.6592    12.7865 H          1 ****  0
   31 H5         7.0655    17.6651    12.5838 H          1 ****  0
   32 H6         5.5744    15.7971    13.0178 H          1 ****  0
   33 H7         4.3308    16.8550    12.9709 H          1 ****  0
   34 H8         4.4332    16.0070    10.8097 H          1 ****  0
   35 H9         5.1422    17.4740    10.6959 H          1 ****  0
   36 H10        6.5399    16.0068     9.5797 H          1 ****  0
   37 H11        7.2863    16.3580    10.9894 H          1 ****  0
   38 H12        5.8034    13.9648    10.4786 H          1 ****  0
   39 H13        6.5495    14.3159    11.8879 H          1 ****  0
   40 H14        5.7159    20.2040    14.9004 H          1 ****  0
   41 H15        3.8260    19.7222    16.9214 H          1 ****  0
   42 H16        4.7129    22.1697    15.6215 H          1 ****  0
   43 H17        3.4975    22.2174    16.7115 H          1 ****  0
   44 H18        5.0361    20.9854    18.2640 H          1 ****  0
   45 H19        6.2346    21.3466    17.2149 H          1 ****  0
   46 H20        6.1965    22.9130    18.9820 H          1 ****  0
   47 H21        4.6507    23.2913    18.6173 H          1 ****  0
   48 H22        5.8488    23.6524    17.5685 H          1 ****  0
   49 H23        1.6712    19.6127    16.9787 H          1 ****  0
   50 H24        0.4217    20.2883    14.4753 H          1 ****  0
   51 H25       -1.4910    21.6245    14.7361 H          1 ****  0
   52 H26        0.3945    17.8597    14.9674 H          1 ****  0
   53 H27       -0.7506    18.2179    16.0755 H          1 ****  0
   54 H28       -2.0524    19.2477    14.3124 H          1 ****  0
   55 H29       -0.9441    18.7170    13.2365 H          1 ****  0
   56 H30       -1.4641    16.4745    14.0243 H          1 ****  0
   57 H31       -2.7569    17.1393    14.7687 H          1 ****  0
   58 H32       -2.3212    16.8990    11.9476 H          1 ****  0
   59 H33       -3.5840    16.3209    12.8071 H          1 ****  0
   60 H34       -3.0551    19.1017    12.3514 H          1 ****  0
   61 H35       -4.3175    18.5237    13.2107 H          1 ****  0
@<TRIPOS>BOND
    1     1    27 1
    2     1    28 1
    3     2     1 1
    4     2     3 1
    5     2     5 1
    6     2    29 1
    7     3     4 2
    8     3    10 am
    9     5     6 1
   10     5    30 1
   11     5    31 1
   12     6     7 1
   13     6    32 1
   14     6    33 1
   15     7     8 1
   16     7    34 1
   17     7    35 1
   18     8     9 1
   19     8    36 1
   20     8    37 1
   21     9    38 1
   22     9    39 1
   23    10    40 1
   24    11    10 1
   25    11    12 1
   26    11    15 1
   27    11    41 1
   28    12    13 1
   29    12    42 1
   30    12    43 1
   31    13    14 1
   32    13    44 1
   33    13    45 1
   34    14    46 1
   35    14    47 1
   36    14    48 1
   37    15    16 2
   38    15    17 am
   39    17    49 1
   40    18    17 1
   41    18    19 1
   42    18    21 1
   43    18    50 1
   44    19    20 1
   45    19    26 2
   46    20    51 1
   47    21    22 1
   48    21    52 1
   49    21    53 1
   50    22    23 1
   51    22    54 1
   52    22    55 1
   53    23    24 1
   54    23    56 1
   55    23    57 1
   56    24    25 1
   57    24    58 1
   58    24    59 1
   59    25    60 1
   60    25    61 1
@<TRIPOS>SUBSTRUCTURE
1   ****   1
@<TRIPOS>MOLECULE
1b7h
64  63  1  0  0
SMALL
FORMAL_CHARGES
@<TRIPOS>ATOM
    1 N1        42.7730    31.7660    22.9020 N.3        1 ****  0
    2 C1        42.7770    33.2290    22.5870 C.3        1 ****  0
    3 C2        41.9100    33.9400    23.6270 C.2        1 ****  0
    4 O1        40.9170    33.4330    24.1420 O.2        1 ****  0
    5 C3        42.3440    33.6180    21.1640 C.3        1 ****  0
    6 C4        40.9400    33.0310    20.8140 C.3        1 ****  0
    7 C5        40.6820    33.3430    19.2990 C.3        1 ****  0
    8 C6        41.2380    32.4520    18.2270 C.3        1 ****  0
    9 N2        40.9720    30.9770    18.4640 N.3        1 ****  0
   10 N3        42.3690    35.1730    23.9330 N.am       1 ****  0
   11 C7        41.7540    35.9690    24.9810 C.3        1 ****  0
   12 C8        40.4550    36.6270    24.4590 C.2        1 ****  0
   13 O2        40.4400    37.2050    23.3740 O.2        1 ****  0
   14 C9        42.7440    37.0080    25.4310 C.3        1 ****  0
   15 C10       43.8880    36.5610    26.3560 C.3        1 ****  0
   16 C11       44.5690    37.8580    26.8770 C.3        1 ****  0
   17 C12       45.1370    37.7110    28.3010 C.3        1 ****  0
   18 N4        39.4190    36.5760    25.2760 N.am       1 ****  0
   19 C13       38.1820    37.1940    24.8790 C.3        1 ****  0
   20 C14       37.8460    38.2870    25.9130 C.2        1 ****  0
   21 O3        37.0810    39.1960    25.5310 O.3        1 ****  0
   22 C15       37.0060    36.2150    24.8230 C.3        1 ****  0
   23 C16       35.8830    36.9050    23.9690 C.3        1 ****  0
   24 C17       34.6810    36.0250    23.8880 C.3        1 ****  0
   25 C18       33.4990    36.7010    23.1660 C.3        1 ****  0
   26 N5        33.7350    36.5710    21.6860 N.3        1 ****  0
   27 O4        38.3900    38.1890    27.0480 O.2        1 ****  0
   28 H1        41.8358    31.4191    22.8647 H          1 ****  0
   29 H2        43.1455    31.6209    23.8186 H          1 ****  0
   30 H3        43.7327    33.5205    22.6263 H          1 ****  0
   31 H4        42.3054    34.6150    21.0971 H          1 ****  0
   32 H5        43.0154    33.2655    20.5121 H          1 ****  0
   33 H6        40.9322    32.0429    20.9679 H          1 ****  0
   34 H7        40.2364    33.4623    21.3787 H          1 ****  0
   35 H8        39.6898    33.3539    19.1748 H          1 ****  0
   36 H9        41.0497    34.2573    19.1293 H          1 ****  0
   37 H10       40.8242    32.7115    17.3544 H          1 ****  0
   38 H11       42.2272    32.5914    18.1819 H          1 ****  0
   39 H12       39.9855    30.8176    18.5021 H          1 ****  0
   40 H13       41.3881    30.6976    19.3294 H          1 ****  0
   41 H14       43.1477    35.5453    23.4280 H          1 ****  0
   42 H15       41.5070    35.3886    25.7570 H          1 ****  0
   43 H16       43.1606    37.3973    24.6095 H          1 ****  0
   44 H17       42.2313    37.7179    25.9138 H          1 ****  0
   45 H18       43.5251    36.0302    27.1219 H          1 ****  0
   46 H19       44.5462    36.0060    25.8474 H          1 ****  0
   47 H20       45.3182    38.0947    26.2584 H          1 ****  0
   48 H21       43.8922    38.5942    26.8787 H          1 ****  0
   49 H22       45.5608    38.5721    28.5819 H          1 ****  0
   50 H23       45.8225    36.9830    28.3134 H          1 ****  0
   51 H24       44.3970    37.4824    28.9336 H          1 ****  0
   52 H25       39.4933    36.1136    26.1596 H          1 ****  0
   53 H26       38.3098    37.5588    23.9567 H          1 ****  0
   54 H27       37.4907    39.6721    24.7528 H          1 ****  0
   55 H28       37.2906    35.3594    24.3907 H          1 ****  0
   56 H29       36.6702    36.0271    25.7460 H          1 ****  0
   57 H30       35.6288    37.7722    24.3972 H          1 ****  0
   58 H31       36.2287    37.0770    23.0466 H          1 ****  0
   59 H32       34.9264    35.1929    23.3906 H          1 ****  0
   60 H33       34.3953    35.7870    24.8163 H          1 ****  0
   61 H34       32.6431    36.2481    23.4157 H          1 ****  0
   62 H35       33.4520    37.6670    23.4200 H          1 ****  0
   63 H36       33.7858    35.6031    21.4398 H          1 ****  0
   64 H37       34.5944    37.0216    21.4442 H          1 ****  0
@<TRIPOS>BOND
    1     1    28 1
    2     1    29 1
    3     2     1 1
    4     2     3 1
    5     2     5 1
    6     2    30 1
    7     3     4 2
    8     3    10 am
    9     5     6 1
   10     5    31 1
   11     5    32 1
   12     6     7 1
   13     6    33 1
   14     6    34 1
   15     7     8 1
   16     7    35 1
   17     7    36 1
   18     8     9 1
   19     8    37 1
   20     8    38 1
   21     9    39 1
   22     9    40 1
   23    10    41 1
   24    11    10 1
   25    11    12 1
   26    11    14 1
   27    11    42 1
   28    12    13 2
   29    12    18 am
   30    14    15 1
   31    14    43 1
   32    14    44 1
   33    15    16 1
   34    15    45 1
   35    15    46 1
   36    16    17 1
   37    16    47 1
   38    16    48 1
   39    17    49 1
   40    17    50 1
   41    17    51 1
   42    18    52 1
   43    19    18 1
   44    19    20 1
   45    19    22 1
   46    19    53 1
   47    20    21 1
   48    20    27 2
   49    21    54 1
   50    22    23 1
   51    22    55 1
   52    22    56 1
   53    23    24 1
   54    23    57 1
   55    23    58 1
   56    24    25 1
   57    24    59 1
   58    24    60 1
   59    25    26 1
   60    25    61 1
   61    25    62 1
   62    26    63 1
   63    26    64 1
@<TRIPOS>SUBSTRUCTURE
1   ****   1
@<TRIPOS>MOLECULE
1b9v
51  52  1  0  0
SMALL
FORMAL_CHARGES
@<TRIPOS>ATOM
    1 C1        33.8750    -9.4120    65.0710 C.ar       1 ****  0
    2 C2        32.6830    -9.1850    64.3260 C.ar       1 ****  0
    3 C3        31.6360   -10.1660    64.3690 C.ar       1 ****  0
    4 C4        31.8140   -11.3380    65.1410 C.ar       1 ****  0
    5 C5        32.9940   -11.5710    65.8730 C.ar       1 ****  0
    6 C6        34.0310   -10.5980    65.8420 C.ar       1 ****  0
    7 C7        33.1340   -12.8250    66.6530 C.2        1 ****  0
    8 N1        32.5192    -8.0183    63.5405 N.am       1 ****  0
    9 N2        30.5111    -9.9385    63.6581 N.pl3      1 ****  0
   10 C8        29.2373   -10.6215    63.7738 C.3        1 ****  0
   11 C9        29.2693   -11.9125    62.9028 C.3        1 ****  0
   12 C10       28.0023   -12.7695    62.9338 C.3        1 ****  0
   13 C11       28.1143    -9.6405    63.3488 C.3        1 ****  0
   14 C12       27.8183    -8.5235    64.3588 C.3        1 ****  0
   15 C13       33.0642    -7.7833    62.1505 C.3        1 ****  0
   16 C14       32.0942    -6.6903    61.6585 C.3        1 ****  0
   17 C15       31.7762    -5.8643    62.9125 C.3        1 ****  0
   18 C16       31.7952    -6.9413    63.9895 C.2        1 ****  0
   19 O1        31.2282    -6.8283    65.0685 O.2        1 ****  0
   20 C17       33.0272    -9.0623    61.2405 C.3        1 ****  0
   21 O2        31.7002    -9.4753    60.9205 O.3        1 ****  0
   22 C18       34.5132    -7.1973    62.1365 C.3        1 ****  0
   23 O3        35.1132    -7.1843    63.4265 O.3        1 ****  0
   24 O4        32.1539   -13.6149    66.5973 O.2        1 ****  0
   25 O5        34.1706   -13.0839    67.3208 O.3        1 ****  0
   26 H1        34.6829    -8.6636    65.0504 H          1 ****  0
   27 H2        31.0080   -12.0882    65.1702 H          1 ****  0
   28 H3        34.9567   -10.7628    66.4159 H          1 ****  0
   29 H4        30.5666    -9.1540    62.9143 H          1 ****  0
   30 H5        29.0318   -10.9448    64.8475 H          1 ****  0
   31 H6        30.1606   -12.5515    63.2140 H          1 ****  0
   32 H7        29.3536   -11.5442    61.8272 H          1 ****  0
   33 H8        27.8458   -13.1794    63.9860 H          1 ****  0
   34 H9        28.0862   -13.6253    62.1853 H          1 ****  0
   35 H10       27.1070   -12.1253    62.6455 H          1 ****  0
   36 H11       27.1585   -10.2271    63.1442 H          1 ****  0
   37 H12       28.4970    -9.1178    62.4107 H          1 ****  0
   38 H13       27.4287    -8.9802    65.3279 H          1 ****  0
   39 H14       27.0527    -7.7960    63.9296 H          1 ****  0
   40 H15       28.7792    -7.9493    64.5748 H          1 ****  0
   41 H16       31.1483    -7.1483    61.2168 H          1 ****  0
   42 H17       32.5470    -6.0548    60.8274 H          1 ****  0
   43 H18       30.7574    -5.3582    62.8384 H          1 ****  0
   44 H19       32.5000    -5.0038    63.1003 H          1 ****  0
   45 H20       33.5811    -9.9155    61.7551 H          1 ****  0
   46 H21       33.5395    -8.7904    60.2591 H          1 ****  0
   47 H22       31.1678    -9.7480    61.8437 H          1 ****  0
   48 H23       34.4959    -6.1401    61.7103 H          1 ****  0
   49 H24       35.1458    -7.8798    61.4781 H          1 ****  0
   50 H25       34.5307    -6.5341    64.0958 H          1 ****  0
   51 H26       34.9765   -12.3903    67.3420 H          1 ****  0
@<TRIPOS>BOND
    1     1     2 ar
    2     1     6 ar
    3     1    26 1
    4     2     3 ar
    5     2     8 1
    6     3     4 ar
    7     3     9 1
    8     4     5 ar
    9     4    27 1
   10     5     6 ar
   11     5     7 1
   12     6    28 1
   13     7    24 2
   14     7    25 1
   15     8    15 1
   16     8    18 am
   17     9    10 1
   18     9    29 1
   19    10    11 1
   20    10    13 1
   21    10    30 1
   22    11    12 1
   23    11    31 1
   24    11    32 1
   25    12    33 1
   26    12    34 1
   27    12    35 1
   28    13    14 1
   29    13    36 1
   30    13    37 1
   31    14    38 1
   32    14    39 1
   33    14    40 1
   34    15    16 1
   35    15    20 1
   36    15    22 1
   37    16    17 1
   38    16    41 1
   39    16    42 1
   40    17    18 1
   41    17    43 1
   42    17    44 1
   43    18    19 2
   44    20    21 1
   45    20    45 1
   46    20    46 1
   47    21    47 1
   48    22    23 1
   49    22    48 1
   50    22    49 1
   51    23    50 1
   52    25    51 1
@<TRIPOS>SUBSTRUCTURE
1   ****   1
@<TRIPOS>MOLECULE
1baf
56  57  1  0  0
SMALL
FORMAL_CHARGES
@<TRIPOS>ATOM
    1 N1        -5.9129     4.8888     4.8872 N.3        1 ****  0
    2 C1        -5.0809     4.3760     6.0266 C.3        1 ****  0
    3 C2        -5.0694     2.8085     6.0416 C.3        1 ****  0
    4 C3        -4.7983     2.1153     4.6693 C.3        1 ****  0
    5 C4        -5.1079     3.0214     3.4373 C.3        1 ****  0
    6 C5        -6.2159     4.1029     3.6457 C.3        1 ****  0
    7 C6        -3.6310     4.9375     5.9023 C.3        1 ****  0
    8 C7        -5.7173     4.8792     7.3636 C.3        1 ****  0
    9 C8        -7.6303     3.4667     3.8155 C.3        1 ****  0
   10 C9        -6.2383     5.0231     2.3749 C.3        1 ****  0
   11 N2        -3.3993     1.5877     4.6384 N.pl3      1 ****  0
   12 C10       -3.1278     0.7188     3.5522 C.ar       1 ****  0
   13 C11       -3.5882    -0.6262     3.5172 C.ar       1 ****  0
   14 C12       -3.4023    -1.3554     2.3144 C.ar       1 ****  0
   15 C13       -2.7477    -0.8166     1.1761 C.ar       1 ****  0
   16 C14       -2.2237     0.5010     1.2846 C.ar       1 ****  0
   17 C15       -2.4102     1.2488     2.4629 C.ar       1 ****  0
   18 N3        -4.1869    -1.2091     4.5756 N.pl3      1 ****  0.0000
   19 N4        -2.6488    -1.5458     0.0446 N.pl3      1 ****  0.0000
   20 N5        -1.5496     1.1231     0.2118 N.pl3      1 ****  0
   21 C16       -0.0739     1.0677     0.2836 C.3        1 ****  0
   22 C17        0.4987     1.7788    -0.9602 C.3        1 ****  0
   23 N6         1.9632     1.7258    -0.9963 N.3        1 ****  0
   24 O1        -6.2336     6.2148     4.8987 O.3        1 ****  0
   25 O2        -4.9554    -2.0894     4.4636 O.2        1 ****  0.0000
   26 O3        -3.9652    -0.8963     5.6802 O.2        1 ****  0.0000
   27 O4        -2.6569    -2.7196     0.0411 O.2        1 ****  0.0000
   28 O5        -2.5755    -1.0644    -1.0174 O.2        1 ****  0.0000
   29 H1        -6.0599     2.4315     6.4615 H          1 ****  0
   30 H2        -4.1822     2.5241     6.6986 H          1 ****  0
   31 H3        -5.5285     1.2444     4.5801 H          1 ****  0
   32 H4        -5.3907     2.3628     2.5508 H          1 ****  0
   33 H5        -4.1492     3.6103     3.2537 H          1 ****  0
   34 H6        -3.6637     6.0770     5.8934 H          1 ****  0
   35 H7        -3.1377     4.5493     4.9507 H          1 ****  0
   36 H8        -3.0156     4.5872     6.7957 H          1 ****  0
   37 H9        -5.7345     6.0190     7.3715 H          1 ****  0
   38 H10       -5.1245     4.4872     8.2550 H          1 ****  0
   39 H11       -6.7852     4.4877     7.4410 H          1 ****  0
   40 H12       -7.6365     2.7928     4.7350 H          1 ****  0
   41 H13       -7.9082     2.8684     2.8857 H          1 ****  0
   42 H14       -8.4001     4.2961     3.9535 H          1 ****  0
   43 H15       -5.2124     5.4992     2.2317 H          1 ****  0
   44 H16       -7.0359     5.8300     2.4859 H          1 ****  0
   45 H17       -6.4896     4.3918     1.4595 H          1 ****  0
   46 H18       -2.6571     1.8474     5.3824 H          1 ****  0
   47 H19       -3.7836    -2.3874     2.2615 H          1 ****  0
   48 H20       -1.9883     2.2638     2.5336 H          1 ****  0
   49 H21       -2.0743     1.6051    -0.6032 H          1 ****  0
   50 H22        0.2829    -0.0143     0.3238 H          1 ****  0
   51 H23        0.2889     1.5886     1.2305 H          1 ****  0
   52 H24        0.1506     2.8642    -0.9795 H          1 ****  0
   53 H25        0.1102     1.2307    -1.8812 H          1 ****  0
   54 H26        2.3787     2.2571    -0.1022 H          1 ****  0
   55 H27        2.3451     2.1955    -1.9386 H          1 ****  0
   56 H28       -6.8408     6.4534     4.0130 H          1 ****  0
@<TRIPOS>BOND
    1     1     2 1
    2     1     6 1
    3     1    24 1
    4     2     3 1
    5     2     7 1
    6     2     8 1
    7     3     4 1
    8     3    29 1
    9     3    30 1
   10     4     5 1
   11     4    11 1
   12     4    31 1
   13     5     6 1
   14     5    32 1
   15     5    33 1
   16     6     9 1
   17     6    10 1
   18     7    34 1
   19     7    35 1
   20     7    36 1
   21     8    37 1
   22     8    38 1
   23     8    39 1
   24     9    40 1
   25     9    41 1
   26     9    42 1
   27    10    43 1
   28    10    44 1
   29    10    45 1
   30    11    12 1
   31    11    46 1
   32    12    13 ar
   33    12    17 ar
   34    13    14 ar
   35    13    18 1
   36    14    15 ar
   37    14    47 1
   38    15    16 ar
   39    15    19 1
   40    16    17 ar
   41    16    20 1
   42    17    48 1
   43    18    25 2
   44    18    26 2
   45    19    27 2
   46    19    28 2
   47    20    21 1
   48    20    49 1
   49    21    22 1
   50    21    50 1
   51    21    51 1
   52    22    23 1
   53    22    52 1
   54    22    53 1
   55    23    54 1
   56    23    55 1
   57    24    56 1
@<TRIPOS>SUBSTRUCTURE
1   ****   1
@<TRIPOS>MOLECULE
1bbp
77  80  1  0  0
SMALL
FORMAL_CHARGES
@<TRIPOS>ATOM
    1 C1         2.1588    -2.5367    -1.8610 C.2        1 ****  0
    2 C2         1.0278     2.2642    -2.0890 C.2        1 ****  0
    3 C3        -2.3472     2.6893     1.3720 C.2        1 ****  0
    4 N1         0.1588    -3.0728    -0.4730 N.am       1 ****  0
    5 C4        -0.4602    -4.1978    -0.1360 C.2        1 ****  0
    6 C5         0.2228    -5.3487    -0.7530 C.2        1 ****  0
    7 C6         1.2787    -4.8058    -1.4750 C.2        1 ****  0
    8 C7         1.2147    -3.4058    -1.3060 C.2        1 ****  0
    9 C8         2.2477    -5.5438    -2.3070 C.3        1 ****  0
   10 O1        -1.4883    -4.2847     0.5270 O.2        1 ****  0
   11 C9        -0.1013    -6.7727    -0.5470 C.3        1 ****  0
   12 C10        0.6267    -7.2568     0.7200 C.3        1 ****  0
   13 C11        0.2868    -8.7248     0.9270 C.2        1 ****  0
   14 O2        -0.8872    -9.1038     0.6800 O.2        1 ****  0
   15 O3         1.1818    -9.5008     1.3440 O.3        1 ****  0
   16 N2         1.2188    -0.2158    -1.6600 N.ar       1 ****  0
   17 C12        2.0458    -1.1958    -2.2290 C.ar       1 ****  0
   18 C13        2.8897    -0.6157    -3.1970 C.ar       1 ****  0
   19 C14        2.5207     0.7443    -3.2800 C.ar       1 ****  0
   20 C15        1.5257     0.9752    -2.3100 C.ar       1 ****  0
   21 C16        3.9718    -1.3157    -3.9330 C.3        1 ****  0
   22 C17        3.1148     1.8212    -4.1040 C.2        1 ****  0
   23 C18        3.3347     1.4842    -5.5800 C.2        1 ****  0
   24 N3        -0.6962     2.1042    -0.3210 N.2        1 ****  0
   25 C19       -0.0433     2.7432    -1.3310 C.2        1 ****  0
   26 C20       -0.5972     4.0142    -1.5070 C.2        1 ****  0
   27 C21       -1.5742     4.2193    -0.4900 C.2        1 ****  0
   28 C22       -1.6273     2.9872     0.2190 C.2        1 ****  0
   29 C23       -0.2063     4.9513    -2.5750 C.3        1 ****  0
   30 C24       -2.3172     5.4943    -0.2960 C.2        1 ****  0
   31 C25       -3.2652     5.6283     0.9030 C.2        1 ****  0
   32 N4        -0.6813     1.1843     2.4540 N.am       1 ****  0
   33 C26       -1.8652     1.9242     2.4380 C.2        1 ****  0
   34 C27       -2.5392     1.7702     3.6530 C.2        1 ****  0
   35 C28       -1.7873     0.8302     4.3940 C.2        1 ****  0
   36 C29       -0.5742     0.5563     3.6010 C.2        1 ****  0
   37 C30       -3.8392     2.3862     3.9930 C.3        1 ****  0
   38 O4         0.3377    -0.2057     3.9210 O.2        1 ****  0
   39 C31       -2.1952     0.0712     5.5840 C.3        1 ****  0
   40 C32       -1.9262     0.8233     6.8730 C.3        1 ****  0
   41 C33       -2.3343    -0.1947     7.9200 C.2        1 ****  0
   42 O5        -3.5563    -0.3107     8.1960 O.2        1 ****  0
   43 O6        -1.4283    -0.9007     8.4290 O.3        1 ****  0
   44 H1         3.1509    -2.9821    -2.0357 H          1 ****  0
   45 H2         1.5888     3.0534    -2.6141 H          1 ****  0
   46 H3        -3.3720     3.0854     1.4504 H          1 ****  0
   47 H4        -0.1127    -2.0746    -0.1542 H          1 ****  0
   48 H5         2.0376    -6.6619    -2.2345 H          1 ****  0
   49 H6         3.3121    -5.3193    -1.9662 H          1 ****  0
   50 H7         2.1393    -5.2117    -3.3922 H          1 ****  0
   51 H8         0.2191    -7.3891    -1.4508 H          1 ****  0
   52 H9        -1.2271    -6.9002    -0.4205 H          1 ****  0
   53 H10        0.3066    -6.6412     1.6245 H          1 ****  0
   54 H11        1.7529    -7.1292     0.5973 H          1 ****  0
   55 H12        2.1594    -9.1297     1.5378 H          1 ****  0
   56 H13        0.4888    -0.3578    -0.8734 H          1 ****  0
   57 H14        3.9934    -2.4131    -3.6250 H          1 ****  0
   58 H15        4.9778    -0.8251    -3.7164 H          1 ****  0
   59 H16        3.7701    -1.2447    -5.0528 H          1 ****  0
   60 H17        3.3816     2.8027    -3.6812 H          1 ****  0
   61 H18        3.0550     0.4911    -5.9658 H          1 ****  0
   62 H19        3.7727     2.2347    -6.2569 H          1 ****  0
   63 H20        0.6041     4.4759    -3.2206 H          1 ****  0
   64 H21        0.1706     5.9283    -2.1244 H          1 ****  0
   65 H22       -1.1154     5.1808    -3.2235 H          1 ****  0
   66 H23       -2.1884     6.3293    -1.0027 H          1 ****  0
   67 H24       -3.3879     4.7881     1.6047 H          1 ****  0
   68 H25       -3.8231     6.5647     1.0620 H          1 ****  0
   69 H26        0.0369     1.1362     1.6455 H          1 ****  0
   70 H27       -4.1503     3.1017     3.1618 H          1 ****  0
   71 H28       -3.7649     2.9425     4.9853 H          1 ****  0
   72 H29       -4.6260     1.5678     4.0969 H          1 ****  0
   73 H30       -1.6548    -0.9324     5.6042 H          1 ****  0
   74 H31       -3.3217    -0.0892     5.5140 H          1 ****  0
   75 H32       -2.5521     1.7735     6.9439 H          1 ****  0
   76 H33       -0.8500     1.1842     6.9782 H          1 ****  0
   77 H34       -0.4140    -0.7474     8.1486 H          1 ****  0
@<TRIPOS>BOND
    1     1     8 2
    2     1    17 1
    3     1    44 1
    4     2    20 1
    5     2    25 2
    6     2    45 1
    7     3    28 1
    8     3    33 2
    9     3    46 1
   10     4     5 am
   11     4     8 1
   12     4    47 1
   13     5     6 1
   14     5    10 2
   15     6     7 2
   16     6    11 1
   17     7     8 1
   18     7     9 1
   19     9    48 1
   20     9    49 1
   21     9    50 1
   22    11    12 1
   23    11    51 1
   24    11    52 1
   25    12    13 1
   26    12    53 1
   27    12    54 1
   28    13    14 2
   29    13    15 1
   30    15    55 1
   31    16    17 ar
   32    16    20 ar
   33    16    56 1
   34    17    18 ar
   35    18    19 ar
   36    18    21 1
   37    19    20 ar
   38    19    22 1
   39    21    57 1
   40    21    58 1
   41    21    59 1
   42    22    23 2
   43    22    60 1
   44    23    61 1
   45    23    62 1
   46    24    25 1
   47    24    28 2
   48    25    26 1
   49    26    27 2
   50    26    29 1
   51    27    28 1
   52    27    30 1
   53    29    63 1
   54    29    64 1
   55    29    65 1
   56    30    31 2
   57    30    66 1
   58    31    67 1
   59    31    68 1
   60    32    33 1
   61    32    36 am
   62    32    69 1
   63    33    34 1
   64    34    35 2
   65    34    37 1
   66    35    36 1
   67    35    39 1
   68    36    38 2
   69    37    70 1
   70    37    71 1
   71    37    72 1
   72    39    40 1
   73    39    73 1
   74    39    74 1
   75    40    41 1
   76    40    75 1
   77    40    76 1
   78    41    42 2
   79    41    43 1
   80    43    77 1
@<TRIPOS>SUBSTRUCTURE
1   ****   1
@<TRIPOS>MOLECULE
1bgo
65  67  1  0  0
SMALL
FORMAL_CHARGES
@<TRIPOS>ATOM
    1 C1        36.5060    22.5160   -10.5830 C.ar       1 ****  0
    2 C2        37.0090    21.2510   -10.4490 C.ar       1 ****  0
    3 C3        37.2190    20.4360   -11.4710 C.ar       1 ****  0
    4 C4        37.7282    19.0583   -11.2893 C.ar       1 ****  0
    5 C5        37.3682    18.2003   -10.2313 C.ar       1 ****  0
    6 C6        37.7742    16.8223   -10.1533 C.ar       1 ****  0
    7 C7        38.5932    16.3043   -11.2073 C.ar       1 ****  0
    8 C8        38.9652    17.1743   -12.2653 C.ar       1 ****  0
    9 C9        38.5192    18.5283   -12.2733 C.ar       1 ****  0
   10 C10       37.1339    15.9581    -9.0721 C.3        1 ****  0
   11 C11       35.7159    15.4391    -9.5911 C.2        1 ****  0
   12 C12       36.9349    16.7361    -7.7011 C.3        1 ****  0
   13 C13       36.1799    17.0241    -5.2071 C.3        1 ****  0
   14 C14       37.2199    14.9171    -5.8341 C.3        1 ****  0
   15 N1        35.6664    14.1722   -10.0400 N.am       1 ****  0
   16 C15       34.4891    13.4975   -10.5513 C.3        1 ****  0
   17 C16       34.1241    12.3285    -9.6173 C.3        1 ****  0
   18 C17       35.3071    11.3965    -9.3003 C.3        1 ****  0
   19 C18       36.9070    20.9290   -12.7030 C.ar       1 ****  0
   20 C19       36.3960    22.2000   -12.8590 C.ar       1 ****  0
   21 C20       36.1920    23.0060   -11.7910 C.ar       1 ****  0
   22 O1        34.7609    16.1901    -9.5631 O.2        1 ****  0
   23 C21       36.3609    16.0641    -6.4031 C.3        1 ****  0
   24 O2        33.1061    11.5505   -10.1353 O.3        1 ****  0
   25 N2        34.9760    10.1148    -8.7088 N.am       1 ****  0
   26 S1        35.2969     8.5750    -9.4987 S.O2       1 ****  0
   27 O3        35.1179     8.8380   -10.9217 O.2        1 ****  0
   28 O4        34.4549     7.6310    -8.8807 O.2        1 ****  0
   29 C22       36.8569     8.2070    -9.1597 C.ar       1 ****  0
   30 N3        37.1169     7.4380    -8.1337 N.ar       1 ****  0
   31 C23       38.4089     7.1950    -7.8067 C.ar       1 ****  0
   32 C24       39.4719     7.7600    -8.5717 C.ar       1 ****  0
   33 C25       39.0979     8.5910    -9.6797 C.ar       1 ****  0
   34 C26       37.7469     8.8000    -9.9597 C.ar       1 ****  0
   35 H1        36.3571    23.1398    -9.6875 H          1 ****  0
   36 H2        37.2523    20.8912    -9.4367 H          1 ****  0
   37 H3        36.7426    18.6062    -9.4207 H          1 ****  0
   38 H4        38.9270    15.2546   -11.1973 H          1 ****  0
   39 H5        39.6013    16.8016   -13.0837 H          1 ****  0
   40 H6        38.8248    19.1776   -13.1090 H          1 ****  0
   41 H7        37.8407    15.0872    -8.8683 H          1 ****  0
   42 H8        36.3150    17.6685    -7.9152 H          1 ****  0
   43 H9        38.0229    16.8744    -7.3901 H          1 ****  0
   44 H10       35.5497    17.9180    -5.5286 H          1 ****  0
   45 H11       37.1952    17.3741    -4.8248 H          1 ****  0
   46 H12       35.6470    16.4743    -4.3625 H          1 ****  0
   47 H13       37.4124    14.1449    -6.6503 H          1 ****  0
   48 H14       36.6926    14.4314    -4.9477 H          1 ****  0
   49 H15       38.2162    15.3381    -5.4740 H          1 ****  0
   50 H16       36.5883    13.6053   -10.0176 H          1 ****  0
   51 H17       34.6809    13.1142   -11.6076 H          1 ****  0
   52 H18       33.6200    14.2342   -10.5892 H          1 ****  0
   53 H19       33.7897    12.8375    -8.6536 H          1 ****  0
   54 H20       36.0393    11.9431    -8.6186 H          1 ****  0
   55 H21       35.7575    11.1412   -10.3160 H          1 ****  0
   56 H22       37.0664    20.2989   -13.5923 H          1 ****  0
   57 H23       36.1499    22.5652   -13.8686 H          1 ****  0
   58 H24       35.7848    24.0226   -11.9093 H          1 ****  0
   59 H25       35.3606    15.6845    -6.7967 H          1 ****  0
   60 H26       33.4480    11.0687   -11.0632 H          1 ****  0
   61 H27       33.8925    10.1366    -8.4261 H          1 ****  0
   62 H28       38.6409     6.5545    -6.9411 H          1 ****  0
   63 H29       40.5278     7.5678    -8.3240 H          1 ****  0
   64 H30       39.8726     9.0613   -10.3057 H          1 ****  0
   65 H31       37.4275     9.4285   -10.8061 H          1 ****  0
@<TRIPOS>BOND
    1     1     2 ar
    2     1    21 ar
    3     1    35 1
    4     2     3 ar
    5     2    36 1
    6     3     4 1
    7     3    19 ar
    8     4     5 ar
    9     4     9 ar
   10     5     6 ar
   11     5    37 1
   12     6     7 ar
   13     6    10 1
   14     7     8 ar
   15     7    38 1
   16     8     9 ar
   17     8    39 1
   18     9    40 1
   19    10    11 1
   20    10    12 1
   21    10    41 1
   22    11    15 am
   23    11    22 2
   24    12    23 1
   25    12    42 1
   26    12    43 1
   27    13    23 1
   28    13    44 1
   29    13    45 1
   30    13    46 1
   31    14    23 1
   32    14    47 1
   33    14    48 1
   34    14    49 1
   35    15    16 1
   36    15    50 1
   37    16    17 1
   38    16    51 1
   39    16    52 1
   40    17    18 1
   41    17    24 1
   42    17    53 1
   43    18    25 1
   44    18    54 1
   45    18    55 1
   46    19    20 ar
   47    19    56 1
   48    20    21 ar
   49    20    57 1
   50    21    58 1
   51    23    59 1
   52    24    60 1
   53    25    26 am
   54    25    61 1
   55    26    27 2
   56    26    28 2
   57    26    29 1
   58    29    30 ar
   59    29    34 ar
   60    30    31 ar
   61    31    32 ar
   62    31    62 1
   63    32    33 ar
   64    32    63 1
   65    33    34 ar
   66    33    64 1
   67    34    65 1
@<TRIPOS>SUBSTRUCTURE
1   ****   1
@<TRIPOS>MOLECULE
1bju
33  34  1  0  0
SMALL
FORMAL_CHARGES
@<TRIPOS>ATOM
    1 N1        -2.7990    13.9840    14.4490 N.2        1 ****  0
    2 N2        -2.0060    12.2130    15.6660 N.pl3      1 ****  0
    3 C1        -2.3010    13.5080    15.5820 C.2        1 ****  0
    4 C2        -1.8870    14.3700    16.6050 C.ar       1 ****  0
    5 C3        -1.9370    15.7610    16.4670 C.ar       1 ****  0
    6 C4        -1.5410    16.6110    17.5040 C.ar       1 ****  0
    7 C5        -1.0780    16.0860    18.7200 C.ar       1 ****  0
    8 C6        -1.0270    14.6990    18.8660 C.ar       1 ****  0
    9 C7        -1.4250    13.8630    17.8200 C.ar       1 ****  0
   10 N3        -0.6720    16.8760    19.7460 N.am       1 ****  0
   11 C8         0.2400    17.8600    19.6510 C.2        1 ****  0
   12 O1         0.7740    18.1990    18.5840 O.2        1 ****  0
   13 N4         0.5310    18.4530    20.8150 N.am       1 ****  0
   14 C9         1.5460    19.2940    21.0740 C.ar       1 ****  0
   15 C10        1.3980    20.2380    22.0940 C.ar       1 ****  0
   16 C11        2.4440    21.1080    22.4110 C.ar       1 ****  0
   17 C12        3.6410    21.0470    21.6980 C.ar       1 ****  0
   18 C13        3.7940    20.1190    20.6750 C.ar       1 ****  0
   19 C14        2.7500    19.2470    20.3620 C.ar       1 ****  0
   20 Cl1        4.9500    22.0990    22.0540 Cl         1 ****  0
   21 H1        -3.0254    14.9549    14.3713 H          1 ****  0
   22 H2        -2.1605    11.6130    14.8810 H          1 ****  0
   23 H3        -1.6298    11.8399    16.5141 H          1 ****  0
   24 H4        -2.2630    16.1560    15.6081 H          1 ****  0
   25 H5        -1.5882    17.6019    17.3779 H          1 ****  0
   26 H6        -0.7036    14.3012    19.7246 H          1 ****  0
   27 H7        -1.3774    12.8721    17.9457 H          1 ****  0
   28 H8        -1.0831    16.7138    20.6430 H          1 ****  0
   29 H9        -0.0778    18.2460    21.5808 H          1 ****  0
   30 H10        0.5373    20.2910    22.6004 H          1 ****  0
   31 H11        2.3345    21.7741    23.1488 H          1 ****  0
   32 H12        4.6520    20.0759    20.1631 H          1 ****  0
   33 H13        2.8633    18.5831    19.6228 H          1 ****  0
@<TRIPOS>BOND
    1     1     3 2
    2     1    21 1
    3     2    22 1
    4     2    23 1
    5     3     2 1
    6     3     4 1
    7     4     5 ar
    8     4     9 ar
    9     5     6 ar
   10     5    24 1
   11     6     7 ar
   12     6    25 1
   13     7     8 ar
   14     7    10 1
   15     8     9 ar
   16     8    26 1
   17     9    27 1
   18    10    11 am
   19    10    28 1
   20    11    12 2
   21    11    13 am
   22    13    14 1
   23    13    29 1
   24    14    15 ar
   25    14    19 ar
   26    15    16 ar
   27    15    30 1
   28    16    17 ar
   29    16    31 1
   30    17    18 ar
   31    17    20 1
   32    18    19 ar
   33    18    32 1
   34    19    33 1
@<TRIPOS>SUBSTRUCTURE
1   ****   1
@<TRIPOS>MOLECULE
1bl7
44  47  1  0  0
SMALL
FORMAL_CHARGES
@<TRIPOS>ATOM
    1 C1        -0.6568    13.9299    31.0498 C.3        1 ****  0
    2 C2        -2.1978    14.0489    31.0468 C.3        1 ****  0
    3 N1        -2.7168    15.2889    30.3498 N.3        1 ****  0
    4 C3        -2.1328    15.6089    28.9938 C.3        1 ****  0
    5 C4        -0.5878    15.4319    28.9698 C.3        1 ****  0
    6 C5        -0.0878    14.0979    29.6168 C.3        1 ****  0
    7 C6         5.4263    11.7092    28.8669 C.ar       1 ****  0
    8 C7         6.6533    11.0262    29.0189 C.ar       1 ****  0
    9 C8         7.4373    11.2372    30.1699 C.ar       1 ****  0
   10 C9         7.0043    12.1322    31.1819 C.ar       1 ****  0
   11 C10        5.7753    12.8192    31.0359 C.ar       1 ****  0
   12 C11        4.9533    12.6252    29.8749 C.ar       1 ****  0
   13 F1         8.5919    10.5913    30.3062 F          1 ****  0
   14 C12        2.2702    10.4495    30.5945 C.ar       1 ****  0
   15 C13        1.7452    11.4495    29.6865 C.ar       1 ****  0
   16 N2         0.7682    11.0955    28.7875 N.ar       1 ****  0
   17 C14        0.3282     9.8395    28.7715 C.ar       1 ****  0
   18 N3         0.7532     8.8575    29.5635 N.ar       1 ****  0
   19 C15        1.7162     9.1425    30.4725 C.ar       1 ****  0
   20 N4        -0.6334     9.5361    27.8739 N.pl3      1 ****  0
   21 N5         1.3580    13.9970    29.6610 N.ar       1 ****  0
   22 C16        2.2980    15.0140    29.6890 C.ar       1 ****  0
   23 N6         3.6240    14.7740    29.7430 N.ar       1 ****  0
   24 C17        3.6470    13.3730    29.7540 C.ar       1 ****  0
   25 C18        2.2430    12.8750    29.6980 C.ar       1 ****  0
   26 H1        -0.3441    12.9207    31.4780 H          1 ****  0
   27 H2        -0.2337    14.7621    31.7040 H          1 ****  0
   28 H3        -2.5829    14.0265    32.1196 H          1 ****  0
   29 H4        -2.5880    13.1583    30.4517 H          1 ****  0
   30 H5        -2.5747    16.1716    31.0244 H          1 ****  0
   31 H6        -2.4044    16.6758    28.6979 H          1 ****  0
   32 H7        -2.5767    14.8739    28.2439 H          1 ****  0
   33 H8        -0.0962    16.3162    29.4951 H          1 ****  0
   34 H9        -0.2882    15.3863    27.8708 H          1 ****  0
   35 H10       -0.4733    13.2609    28.9457 H          1 ****  0
   36 H11        4.8205    11.5391    27.9628 H          1 ****  0
   37 H12        6.9967    10.3293    28.2381 H          1 ****  0
   38 H13        7.6230    12.2921    32.0791 H          1 ****  0
   39 H14        5.4446    13.5131    31.8249 H          1 ****  0
   40 H15        3.0509    10.6857    31.3348 H          1 ****  0
   41 H16        2.0809     8.3420    31.1354 H          1 ****  0
   42 H17       -1.0122    10.3003    27.2073 H          1 ****  0
   43 H18       -1.0257     8.5286    27.8207 H          1 ****  0
   44 H19        1.9492    16.0586    29.6663 H          1 ****  0
@<TRIPOS>BOND
    1     1     2 1
    2     1     6 1
    3     1    26 1
    4     1    27 1
    5     2     3 1
    6     2    28 1
    7     2    29 1
    8     3     4 1
    9     3    30 1
   10     4     5 1
   11     4    31 1
   12     4    32 1
   13     5     6 1
   14     5    33 1
   15     5    34 1
   16     6    21 1
   17     6    35 1
   18     7     8 ar
   19     7    12 ar
   20     7    36 1
   21     8     9 ar
   22     8    37 1
   23     9    10 ar
   24     9    13 1
   25    10    11 ar
   26    10    38 1
   27    11    12 ar
   28    11    39 1
   29    12    24 1
   30    14    15 ar
   31    14    19 ar
   32    14    40 1
   33    15    16 ar
   34    15    25 1
   35    16    17 ar
   36    17    18 ar
   37    17    20 1
   38    18    19 ar
   39    19    41 1
   40    20    42 1
   41    20    43 1
   42    21    22 ar
   43    21    25 ar
   44    22    23 ar
   45    22    44 1
   46    23    24 ar
   47    24    25 ar
@<TRIPOS>SUBSTRUCTURE
1   ****   1
@<TRIPOS>MOLECULE
1blh
28  28  1  0  0
SMALL
FORMAL_CHARGES
@<TRIPOS>ATOM
    1 O1        -0.4917    -2.3109    -5.6672 O.3        1 ****  0
    2 C1         2.1120     0.6020     1.0190 C.ar       1 ****  0
    3 C2         1.4300     1.4910     1.9030 C.ar       1 ****  0
    4 C3         2.2180     2.4630     2.5870 C.ar       1 ****  0
    5 C4         3.6020     2.4770     2.3840 C.ar       1 ****  0
    6 C5         4.2540     1.6070     1.5340 C.ar       1 ****  0
    7 C6         3.5130     0.6390     0.8410 C.ar       1 ****  0
    8 C7         1.3120    -0.4630     0.3100 C.3        1 ****  0
    9 O2         0.0000     0.0000     0.0000 O.3        1 ****  0
   10 C8        -0.6170    -0.5390    -1.0810 C.2        1 ****  0
   11 O3        -1.7670    -0.2710    -1.2750 O.2        1 ****  0
   12 N1         0.0289    -1.3274    -1.9586 N.am       1 ****  0
   13 C9        -0.7457    -1.8219    -3.0802 C.3        1 ****  0
   14 P1         0.3943    -1.6859    -4.4822 P.3        1 ****  0
   15 O4         0.7481    -0.2973    -4.8905 O.2        1 ****  0
   16 O5         1.7750    -2.2288    -4.3446 O.3        1 ****  0
   17 H1        -0.7774    -3.3410    -5.4080 H          1 ****  0
   18 H2         0.3402     1.4289     2.0508 H          1 ****  0
   19 H3         1.7444     3.1912     3.2644 H          1 ****  0
   20 H4         4.2025     3.2210     2.9310 H          1 ****  0
   21 H5         5.3455     1.6723     1.4013 H          1 ****  0
   22 H6         4.0133    -0.0782     0.1712 H          1 ****  0
   23 H7         1.2514    -1.3997     0.9570 H          1 ****  0
   24 H8         1.8411    -0.7124    -0.6685 H          1 ****  0
   25 H9         1.0741    -1.5800    -1.8339 H          1 ****  0
   26 H10       -1.6826    -1.1938    -3.2456 H          1 ****  0
   27 H11       -1.1215    -2.8862    -2.9203 H          1 ****  0
   28 H12        1.7258    -3.2839    -4.0375 H          1 ****  0
@<TRIPOS>BOND
    1     1    14 1
    2     1    17 1
    3     2     3 ar
    4     2     7 ar
    5     2     8 1
    6     3     4 ar
    7     3    18 1
    8     4     5 ar
    9     4    19 1
   10     5     6 ar
   11     5    20 1
   12     6     7 ar
   13     6    21 1
   14     7    22 1
   15     8     9 1
   16     8    23 1
   17     8    24 1
   18     9    10 1
   19    10    11 2
   20    10    12 am
   21    12    13 1
   22    12    25 1
   23    13    14 1
   24    13    26 1
   25    13    27 1
   26    14    15 2
   27    14    16 1
   28    16    28 1
@<TRIPOS>SUBSTRUCTURE
1   ****   1
@<TRIPOS>MOLECULE
1bma
73  74  1  0  0
SMALL
FORMAL_CHARGES
@<TRIPOS>ATOM
    1 C1         4.6180     3.1160     1.5380 C.2        1 ****  0
    2 C2         4.8160     4.3780     2.4560 C.3        1 ****  0
    3 O1         4.2070     3.2280     0.3770 O.2        1 ****  0
    4 F1         5.3400     4.1540     3.6480 F          1 ****  0
    5 F2         5.5990     5.2990     1.9520 F          1 ****  0
    6 F3         3.6790     4.9930     2.6810 F          1 ****  0
    7 N1         4.8970     1.8980     2.0430 N.am       1 ****  0
    8 C3         4.2690     0.6810     1.5960 C.3        1 ****  0
    9 C4         2.7760     0.8100     1.3290 C.2        1 ****  0
   10 O2         1.9830     1.3270     2.1050 O.2        1 ****  0
   11 C5         4.5690    -0.3690     2.6410 C.3        1 ****  0
   12 C6         4.7490    -1.7950     2.1820 C.3        1 ****  0
   13 C7         5.6940    -1.9050     0.9810 C.3        1 ****  0
   14 C8         5.2800    -2.5620     3.3730 C.3        1 ****  0
   15 N2         1.2420     0.4480    -0.7000 N.4        1 ****  1
   16 N3         2.5900     0.3300     0.0840 N.am       1 ****  0
   17 C9         1.1810     1.8790    -1.1660 C.3        1 ****  0
   18 C10       -0.0090     2.3160    -2.0260 C.ar       1 ****  0
   19 C11       -0.7780     3.4030    -1.6160 C.ar       1 ****  0
   20 C12       -1.8070     3.8390    -2.4290 C.ar       1 ****  0
   21 C13       -2.1050     3.2230    -3.6470 C.ar       1 ****  0
   22 C14       -1.3520     2.1350    -4.0670 C.ar       1 ****  0
   23 C15       -0.3060     1.6850    -3.2560 C.ar       1 ****  0
   24 C16        1.6290    -0.5250    -1.7900 C.3        1 ****  0
   25 C17        0.0000     0.0000     0.0000 C.3        1 ****  0
   26 C18        0.0130    -1.3460     0.7060 C.2        1 ****  0
   27 O3         0.1370    -2.4460     0.1450 O.2        1 ****  0
   28 C19       -0.3360    -1.8870     2.9640 C.ar       1 ****  0
   29 N4        -0.0990    -0.9970     1.9970 N.am       1 ****  0
   30 C20        0.2890    -3.1440     3.0320 C.ar       1 ****  0
   31 C21       -0.0020    -4.0090     4.1010 C.ar       1 ****  0
   32 C22       -0.9180    -3.6250     5.1100 C.ar       1 ****  0
   33 C23       -1.5240    -2.3660     5.0190 C.ar       1 ****  0
   34 C24       -1.2410    -1.5150     3.9530 C.ar       1 ****  0
   35 C25       -1.2580    -4.5410     6.3080 C.3        1 ****  0
   36 C26       -0.7890    -5.9960     6.1450 C.3        1 ****  0
   37 C27       -2.7540    -4.5470     6.3950 C.3        1 ****  0
   38 H1         5.6364     1.8302     2.8307 H          1 ****  0
   39 H2         4.6954     0.3919     0.5790 H          1 ****  0
   40 H3         3.7520    -0.3397     3.4355 H          1 ****  0
   41 H4         5.6009    -0.0776     3.0282 H          1 ****  0
   42 H5         3.7559    -2.2237     1.8220 H          1 ****  0
   43 H6         6.7184    -1.4924     1.2638 H          1 ****  0
   44 H7         5.2698    -1.3323     0.0912 H          1 ****  0
   45 H8         5.7997    -3.0012     0.6865 H          1 ****  0
   46 H9         6.2712    -2.1083     3.7066 H          1 ****  0
   47 H10        5.4195    -3.6611     3.1043 H          1 ****  0
   48 H11        4.5295    -2.4927     4.2283 H          1 ****  0
   49 H12        3.4210    -0.1656    -0.4014 H          1 ****  0
   50 H13        2.1445     2.1230    -1.7243 H          1 ****  0
   51 H14        1.0391     2.4665    -0.1994 H          1 ****  0
   52 H15       -0.5692     3.9069    -0.6590 H          1 ****  0
   53 H16       -2.4123     4.7008    -2.1060 H          1 ****  0
   54 H17       -2.9322     3.5982    -4.2701 H          1 ****  0
   55 H18       -1.5749     1.6349    -5.0228 H          1 ****  0
   56 H19        0.2979     0.8231    -3.5811 H          1 ****  0
   57 H20        0.7707    -0.6244    -2.5337 H          1 ****  0
   58 H21        1.8813    -1.5417    -1.3402 H          1 ****  0
   59 H22        2.5514    -0.1323    -2.3327 H          1 ****  0
   60 H23       -0.8641     0.0145    -0.7435 H          1 ****  0
   61 H24       -0.1064     0.7467     0.8549 H          1 ****  0
   62 H25        0.0069     0.0465     2.2649 H          1 ****  0
   63 H26        1.0034    -3.4498     2.2514 H          1 ****  0
   64 H27        0.4870    -4.9946     4.1542 H          1 ****  0
   65 H28       -2.2324    -2.0449     5.7990 H          1 ****  0
   66 H29       -1.7402    -0.5350     3.8924 H          1 ****  0
   67 H30       -0.7262    -4.1389     7.2327 H          1 ****  0
   68 H31       -1.2894    -6.4569     5.2303 H          1 ****  0
   69 H32       -1.0415    -6.5990     7.0789 H          1 ****  0
   70 H33        0.3418    -6.0114     6.0011 H          1 ****  0
   71 H34       -3.1898    -4.9643     5.4277 H          1 ****  0
   72 H35       -3.1428    -3.4914     6.5800 H          1 ****  0
   73 H36       -3.0760    -5.2074     7.2666 H          1 ****  0
@<TRIPOS>BOND
    1     1     2 1
    2     1     3 2
    3     1     7 am
    4     2     4 1
    5     2     5 1
    6     2     6 1
    7     7     8 1
    8     7    38 1
    9     8     9 1
   10     8    11 1
   11     8    39 1
   12     9    10 2
   13     9    16 am
   14    11    12 1
   15    11    40 1
   16    11    41 1
   17    12    13 1
   18    12    14 1
   19    12    42 1
   20    13    43 1
   21    13    44 1
   22    13    45 1
   23    14    46 1
   24    14    47 1
   25    14    48 1
   26    15    16 1
   27    15    17 1
   28    15    24 1
   29    15    25 1
   30    16    49 1
   31    17    18 1
   32    17    50 1
   33    17    51 1
   34    18    19 ar
   35    18    23 ar
   36    19    20 ar
   37    19    52 1
   38    20    21 ar
   39    20    53 1
   40    21    22 ar
   41    21    54 1
   42    22    23 ar
   43    22    55 1
   44    23    56 1
   45    24    57 1
   46    24    58 1
   47    24    59 1
   48    25    26 1
   49    25    60 1
   50    25    61 1
   51    26    27 2
   52    26    29 am
   53    28    29 1
   54    28    30 ar
   55    28    34 ar
   56    29    62 1
   57    30    31 ar
   58    30    63 1
   59    31    32 ar
   60    31    64 1
   61    32    33 ar
   62    32    35 1
   63    33    34 ar
   64    33    65 1
   65    34    66 1
   66    35    36 1
   67    35    37 1
   68    35    67 1
   69    36    68 1
   70    36    69 1
   71    36    70 1
   72    37    71 1
   73    37    72 1
   74    37    73 1
@<TRIPOS>SUBSTRUCTURE
1   ****   1
@<TRIPOS>MOLECULE
1bmq
72  74  1  0  0
SMALL
FORMAL_CHARGES
@<TRIPOS>ATOM
    1 C1        34.2511    70.0843    11.3693 C.ar       1 ****  0
    2 C2        34.5741    68.9303    10.5843 C.ar       1 ****  0
    3 C3        35.8231    68.7883     9.8903 C.ar       1 ****  0
    4 C4        36.7931    69.8303     9.9493 C.ar       1 ****  0
    5 C5        36.4991    70.9943    10.7153 C.ar       1 ****  0
    6 C6        35.2021    71.1433    11.4633 C.ar       1 ****  0
    7 C7        34.9811    72.3153    12.2593 C.ar       1 ****  0
    8 C8        35.9941    73.3413    12.3323 C.ar       1 ****  0
    9 C9        37.2371    73.2113    11.6083 C.ar       1 ****  0
   10 C10       37.4811    72.0413    10.8083 C.ar       1 ****  0
   11 C11       33.5519    67.8254    10.4634 C.2        1 ****  0
   12 O1        32.5859    67.6704    11.2074 O.2        1 ****  0
   13 N1        33.7739    66.9877     9.4348 N.am       1 ****  0
   14 C12       32.9199    65.8551     9.1341 C.3        1 ****  0
   15 C13       33.8489    64.8551     8.4481 C.2        1 ****  0
   16 O2        34.7319    65.2431     7.6821 O.2        1 ****  0
   17 C14       31.7969    66.2681     8.1571 C.3        1 ****  0
   18 C15       30.7769    65.1461     8.0281 C.3        1 ****  0
   19 C16       31.1259    67.5431     8.6391 C.3        1 ****  0
   20 N2        33.6728    63.5517     8.7294 N.am       1 ****  0
   21 C17       34.5348    62.5507     8.0944 C.3        1 ****  0
   22 C18       34.1548    62.3397     6.6264 C.2        1 ****  0
   23 O3        32.9718    62.3277     6.2794 O.2        1 ****  0
   24 C19       34.3088    61.2967     8.9344 C.3        1 ****  0
   25 C20       32.9288    61.4617     9.4814 C.3        1 ****  0
   26 C21       32.6938    62.9417     9.6474 C.3        1 ****  0
   27 N3        35.1974    62.1805     5.7917 N.am       1 ****  0
   28 C22       35.4540    62.6050     3.3400 C.3        1 ****  0
   29 C23       34.3940    63.4640     2.6940 C.2        1 ****  0
   30 N4        33.2724    62.8985     2.3590 N.am       1 ****  0
   31 O4        34.6210    64.6530     2.4930 O.2        1 ****  0
   32 C24       34.8940    61.7220     4.4500 C.3        1 ****  0
   33 S1        31.9452    62.3136     3.3560 S.O2       1 ****  0
   34 O5        31.4302    63.4096     4.1360 O.2        1 ****  0
   35 O6        32.3472    61.1236     4.0570 O.2        1 ****  0
   36 C25       30.6002    61.7066     2.3140 C.3        1 ****  0
   37 O7        34.3580    59.4410     3.8250 O.3        1 ****  0
   38 C26       35.4060    60.2890     4.2820 C.3        1 ****  0
   39 H1        33.2839    70.1527    11.8919 H          1 ****  0
   40 H2        36.0313    67.8740     9.3124 H          1 ****  0
   41 H3        37.7509    69.7374     9.4133 H          1 ****  0
   42 H4        34.0377    72.4329    12.8155 H          1 ****  0
   43 H5        35.8165    74.2364    12.9492 H          1 ****  0
   44 H6        37.9967    74.0067    11.6687 H          1 ****  0
   45 H7        38.4317    71.9458    10.2600 H          1 ****  0
   46 H8        34.6322    67.1679     8.8003 H          1 ****  0
   47 H9        32.4180    65.4346    10.0673 H          1 ****  0
   48 H10       32.2535    66.4643     7.1311 H          1 ****  0
   49 H11       30.3102    64.9371     9.0470 H          1 ****  0
   50 H12       31.2750    64.2047     7.6216 H          1 ****  0
   51 H13       29.9597    65.4645     7.2998 H          1 ****  0
   52 H14       30.6630    67.3649     9.6656 H          1 ****  0
   53 H15       30.3256    67.8727     7.8971 H          1 ****  0
   54 H16       31.9063    68.3703     8.7184 H          1 ****  0
   55 H17       35.6320    62.8589     8.0668 H          1 ****  0
   56 H18       35.0776    61.2181     9.7725 H          1 ****  0
   57 H19       34.4212    60.3405     8.3240 H          1 ****  0
   58 H20       32.8242    60.9226    10.4804 H          1 ****  0
   59 H21       32.1580    61.0079     8.7746 H          1 ****  0
   60 H22       31.6267    63.2265     9.3648 H          1 ****  0
   61 H23       32.8213    63.2911    10.7250 H          1 ****  0
   62 H24       36.2129    62.3846     6.1061 H          1 ****  0
   63 H25       36.2841    63.2663     3.7563 H          1 ****  0
   64 H26       35.8678    61.9137     2.5335 H          1 ****  0
   65 H27       33.1320    62.7658     1.2939 H          1 ****  0
   66 H28       33.7604    61.7727     4.3409 H          1 ****  0
   67 H29       30.1825    62.5663     1.6927 H          1 ****  0
   68 H30       29.7781    61.2489     2.9576 H          1 ****  0
   69 H31       31.0019    60.9001     1.6156 H          1 ****  0
   70 H32       34.7395    58.4158     3.7088 H          1 ****  0
   71 H33       35.8203    59.9022     5.2711 H          1 ****  0
   72 H34       36.2416    60.2879     3.5066 H          1 ****  0
@<TRIPOS>BOND
    1     1     2 ar
    2     1     6 ar
    3     1    39 1
    4     2     3 ar
    5     2    11 1
    6     3     4 ar
    7     3    40 1
    8     4     5 ar
    9     4    41 1
   10     5     6 ar
   11     5    10 ar
   12     6     7 ar
   13     7     8 ar
   14     7    42 1
   15     8     9 ar
   16     8    43 1
   17     9    10 ar
   18     9    44 1
   19    10    45 1
   20    11    12 2
   21    11    13 am
   22    13    14 1
   23    13    46 1
   24    14    15 1
   25    14    17 1
   26    14    47 1
   27    15    16 2
   28    15    20 am
   29    17    18 1
   30    17    19 1
   31    17    48 1
   32    18    49 1
   33    18    50 1
   34    18    51 1
   35    19    52 1
   36    19    53 1
   37    19    54 1
   38    20    21 1
   39    20    26 1
   40    21    22 1
   41    21    24 1
   42    21    55 1
   43    22    23 2
   44    22    27 am
   45    24    25 1
   46    24    56 1
   47    24    57 1
   48    25    26 1
   49    25    58 1
   50    25    59 1
   51    26    60 1
   52    26    61 1
   53    27    32 1
   54    27    62 1
   55    28    29 1
   56    28    32 1
   57    28    63 1
   58    28    64 1
   59    29    30 am
   60    29    31 2
   61    30    33 am
   62    30    65 1
   63    32    38 1
   64    32    66 1
   65    33    34 2
   66    33    35 2
   67    33    36 1
   68    36    67 1
   69    36    68 1
   70    36    69 1
   71    37    38 1
   72    37    70 1
   73    38    71 1
   74    38    72 1
@<TRIPOS>SUBSTRUCTURE
1   ****   1
@<TRIPOS>MOLECULE
1bto
26  26  1  0  0
SMALL
FORMAL_CHARGES
@<TRIPOS>ATOM
    1 S1        19.2740     0.1060     9.7580 S.O        1 ****  0
    2 C1        19.3010     1.7320    10.6270 C.3        1 ****  0
    3 C2        19.9870     1.4140    12.0230 C.3        1 ****  0
    4 C3        19.2690     0.0900    12.4410 C.3        1 ****  0
    5 C4        19.5190    -0.9020    11.2510 C.3        1 ****  0
    6 O1        20.5780     0.0930     9.1260 O.2        1 ****  0
    7 C5        19.5360     2.5150    13.0330 C.3        1 ****  0
    8 C6        20.3500     2.4220    14.3540 C.3        1 ****  0
    9 C7        19.9750     3.6420    15.2610 C.3        1 ****  0
   10 C8        20.8520     3.6200    16.5630 C.3        1 ****  0
   11 H1        18.2467     2.1417    10.7690 H          1 ****  0
   12 H2        19.8619     2.5310    10.0383 H          1 ****  0
   13 H3        21.1251     1.3574    11.9890 H          1 ****  0
   14 H4        18.1538     0.2623    12.6033 H          1 ****  0
   15 H5        19.6702    -0.3185    13.4268 H          1 ****  0
   16 H6        20.5741    -1.3320    11.2885 H          1 ****  0
   17 H7        18.8181    -1.8004    11.2843 H          1 ****  0
   18 H8        18.4223     2.4102    13.2528 H          1 ****  0
   19 H9        19.7314     3.5348    12.5625 H          1 ****  0
   20 H10       21.4683     2.4204    14.1324 H          1 ****  0
   21 H11       20.0973     1.4500    14.8935 H          1 ****  0
   22 H12       18.8679     3.6073    15.5307 H          1 ****  0
   23 H13       20.1779     4.6078    14.6904 H          1 ****  0
   24 H14       20.6540     2.6563    17.1389 H          1 ****  0
   25 H15       20.6143     4.5249    17.2143 H          1 ****  0
   26 H16       21.9538     3.6640    16.2735 H          1 ****  0
@<TRIPOS>BOND
    1     1     2 1
    2     1     5 1
    3     1     6 2
    4     2     3 1
    5     2    11 1
    6     2    12 1
    7     3     4 1
    8     3     7 1
    9     3    13 1
   10     4     5 1
   11     4    14 1
   12     4    15 1
   13     5    16 1
   14     5    17 1
   15     7     8 1
   16     7    18 1
   17     7    19 1
   18     8     9 1
   19     8    20 1
   20     8    21 1
   21     9    10 1
   22     9    22 1
   23     9    23 1
   24    10    24 1
   25    10    25 1
   26    10    26 1
@<TRIPOS>SUBSTRUCTURE
1   ****   1
@<TRIPOS>MOLECULE
1byb
87  90  1  0  0
SMALL
FORMAL_CHARGES
@<TRIPOS>ATOM
    1 C1        -0.5839    -3.3340    -4.8202 C.3        1 ****  0
    2 C2         0.2371    -4.5880    -5.1032 C.3        1 ****  0
    3 C3         1.5731    -4.1770    -5.6572 C.3        1 ****  0
    4 C4         1.4161    -3.3200    -6.9032 C.3        1 ****  0
    5 C5         0.5781    -2.0980    -6.5962 C.3        1 ****  0
    6 C6         0.1931    -1.4280    -7.9242 C.3        1 ****  0
    7 O1         0.4131    -5.4600    -3.9712 O.3        1 ****  0
    8 O2         2.3161    -5.3190    -5.9172 O.3        1 ****  0
    9 O3         2.7071    -2.9140    -7.3222 O.3        1 ****  0
   10 O4        -0.6539    -2.4900    -6.0252 O.3        1 ****  0
   11 O5        -0.5969    -2.1780    -8.8712 O.3        1 ****  0
   12 C7        -0.8129     0.4060    -1.1042 C.3        1 ****  0
   13 C8        -1.9799    -0.4780    -1.4492 C.3        1 ****  0
   14 C9        -1.3859    -1.7370    -2.0732 C.3        1 ****  0
   15 C10       -0.6079    -1.3730    -3.3512 C.3        1 ****  0
   16 C11        0.4161    -0.3450    -2.9372 C.3        1 ****  0
   17 C12        1.2321     0.1250    -4.1172 C.3        1 ****  0
   18 O6        -2.6069    -0.7630    -0.2472 O.3        1 ****  0
   19 O7        -2.3569    -2.7440    -2.3032 O.3        1 ****  0
   20 O8         0.1051    -2.4940    -3.7822 O.3        1 ****  0
   21 O9        -0.2829     0.7740    -2.3722 O.3        1 ****  0
   22 O10        0.5251     0.8140    -5.1102 O.3        1 ****  0
   23 C13       -1.0900    -0.8560     4.0420 C.3        1 ****  0
   24 C14       -0.9130     0.6370     3.7340 C.3        1 ****  0
   25 C15       -0.8850     0.9280     2.2190 C.3        1 ****  0
   26 C16        0.0690    -0.0520     1.4440 C.3        1 ****  0
   27 C17       -0.3170    -1.4880     1.8190 C.3        1 ****  0
   28 C18        0.6410    -2.4250     1.1390 C.3        1 ****  0
   29 O11       -2.0110     1.3530     4.3120 O.3        1 ****  0
   30 O12       -0.4770     2.2780     2.1140 O.3        1 ****  0
   31 O13        0.0000     0.0000     0.0000 O.3        1 ****  0
   32 O14       -0.1940    -1.6640     3.2570 O.3        1 ****  0
   33 O15        1.9630    -2.2890     1.5560 O.3        1 ****  0
   34 C19       -5.4600    -3.0610     5.9070 C.3        1 ****  0
   35 C20       -5.0810    -1.7970     6.5320 C.3        1 ****  0
   36 C21       -4.3580    -1.0640     5.4500 C.3        1 ****  0
   37 C22       -3.1170    -1.8170     5.0010 C.3        1 ****  0
   38 C23       -3.4400    -3.2830     4.7640 C.3        1 ****  0
   39 C24       -2.1540    -4.0510     4.6530 C.3        1 ****  0
   40 O16       -6.6173    -3.6630     6.4928 O.3        1 ****  0
   41 O17       -6.2360    -1.1060     6.8640 O.3        1 ****  0
   42 O18       -4.0620     0.2430     5.8350 O.3        1 ****  0
   43 O19       -2.5880    -1.2240     3.8120 O.3        1 ****  0
   44 O20       -4.2590    -3.8250     5.8500 O.3        1 ****  0
   45 O21       -2.2650    -5.2930     4.0180 O.3        1 ****  0
   46 H1        -1.6180    -3.6717    -4.4794 H          1 ****  0
   47 H2        -0.3552    -5.2019    -5.8594 H          1 ****  0
   48 H3         2.1213    -3.5364    -4.8899 H          1 ****  0
   49 H4         0.8965    -3.9183    -7.7227 H          1 ****  0
   50 H5         1.1737    -1.4182    -5.9014 H          1 ****  0
   51 H6         1.1439    -1.0720    -8.4427 H          1 ****  0
   52 H7        -0.5079    -0.5886    -7.6024 H          1 ****  0
   53 H8         0.9818    -4.9359    -3.1889 H          1 ****  0
   54 H9         1.7894    -5.9391    -6.6575 H          1 ****  0
   55 H10        3.1902    -2.3393    -6.5183 H          1 ****  0
   56 H11       -0.0076    -3.0255    -9.2512 H          1 ****  0
   57 H12       -1.0728     1.3710    -0.5557 H          1 ****  0
   58 H13       -2.7285    -0.0123    -2.1719 H          1 ****  0
   59 H14       -0.6548    -2.1884    -1.3240 H          1 ****  0
   60 H15       -1.3112    -1.0051    -4.1695 H          1 ****  0
   61 H16        1.1297    -0.8127    -2.1811 H          1 ****  0
   62 H17        1.7608    -0.7693    -4.5865 H          1 ****  0
   63 H18        1.9653     0.8860    -3.6896 H          1 ****  0
   64 H19       -1.8820    -1.2121     0.4477 H          1 ****  0
   65 H20       -3.1031    -2.3770    -3.0233 H          1 ****  0
   66 H21       -0.2091     0.1387    -5.5738 H          1 ****  0
   67 H22       -0.8192    -1.0695     5.1286 H          1 ****  0
   68 H23        0.0869     0.9663     4.1713 H          1 ****  0
   69 H24       -1.9047     0.7623     1.7370 H          1 ****  0
   70 H25        1.1202     0.2693     1.7463 H          1 ****  0
   71 H26       -1.3900    -1.6994     1.4973 H          1 ****  0
   72 H27        0.5817    -2.2752     0.0104 H          1 ****  0
   73 H28        0.3202    -3.4786     1.4332 H          1 ****  0
   74 H29       -2.9531     1.0052     3.8632 H          1 ****  0
   75 H30        0.5079     2.4019     2.5879 H          1 ****  0
   76 H31        2.3283    -1.2844     1.2966 H          1 ****  0
   77 H32       -5.8512    -2.9388     4.8432 H          1 ****  0
   78 H33       -4.4526    -1.9246     7.4746 H          1 ****  0
   79 H34       -5.0541    -1.0015     4.5494 H          1 ****  0
   80 H35       -2.3318    -1.7522     5.8249 H          1 ****  0
   81 H36       -4.0374    -3.3805     3.7980 H          1 ****  0
   82 H37       -1.7109    -4.1973     5.6931 H          1 ****  0
   83 H38       -1.4727    -3.4223     3.9895 H          1 ****  0
   84 H39       -6.4276    -3.8639     7.5575 H          1 ****  0
   85 H40       -6.8558    -0.9734     5.9650 H          1 ****  0
   86 H41       -3.3894     0.2260     6.7052 H          1 ****  0
   87 H42       -2.9150    -5.9523     4.6120 H          1 ****  0
@<TRIPOS>BOND
    1     1     2 1
    2     1    10 1
    3     1    20 1
    4     1    46 1
    5     2     3 1
    6     2     7 1
    7     2    47 1
    8     3     4 1
    9     3     8 1
   10     3    48 1
   11     4     5 1
   12     4     9 1
   13     4    49 1
   14     5     6 1
   15     5    10 1
   16     5    50 1
   17     6    11 1
   18     6    51 1
   19     6    52 1
   20     7    53 1
   21     8    54 1
   22     9    55 1
   23    11    56 1
   24    12    13 1
   25    12    21 1
   26    12    31 1
   27    12    57 1
   28    13    14 1
   29    13    18 1
   30    13    58 1
   31    14    15 1
   32    14    19 1
   33    14    59 1
   34    15    16 1
   35    15    20 1
   36    15    60 1
   37    16    17 1
   38    16    21 1
   39    16    61 1
   40    17    22 1
   41    17    62 1
   42    17    63 1
   43    18    64 1
   44    19    65 1
   45    22    66 1
   46    23    24 1
   47    23    32 1
   48    23    43 1
   49    23    67 1
   50    24    25 1
   51    24    29 1
   52    24    68 1
   53    25    26 1
   54    25    30 1
   55    25    69 1
   56    26    27 1
   57    26    31 1
   58    26    70 1
   59    27    28 1
   60    27    32 1
   61    27    71 1
   62    28    33 1
   63    28    72 1
   64    28    73 1
   65    29    74 1
   66    30    75 1
   67    33    76 1
   68    34    35 1
   69    34    40 1
   70    34    44 1
   71    34    77 1
   72    35    36 1
   73    35    41 1
   74    35    78 1
   75    36    37 1
   76    36    42 1
   77    36    79 1
   78    37    38 1
   79    37    43 1
   80    37    80 1
   81    38    39 1
   82    38    44 1
   83    38    81 1
   84    39    45 1
   85    39    82 1
   86    39    83 1
   87    40    84 1
   88    41    85 1
   89    42    86 1
   90    45    87 1
@<TRIPOS>SUBSTRUCTURE
1   ****   1
@<TRIPOS>MOLECULE
1byg
61  68  1  0  0
SMALL
FORMAL_CHARGES
@<TRIPOS>ATOM
    1 O1        -3.0077     5.7868     0.5026 O.3        1 ****  0
    2 C1        -1.7017     5.8681    -0.0851 C.3        1 ****  0
    3 C2        -1.7442     6.4278    -1.5308 C.3        1 ****  0
    4 C3        -2.7530     5.6610    -2.4332 C.3        1 ****  0
    5 C4        -4.1508     5.6324    -1.7253 C.3        1 ****  0
    6 C5        -4.0893     5.1498    -0.2236 C.3        1 ****  0
    7 C6        -5.2958     5.7539     0.5860 C.3        1 ****  0
    8 N1        -3.9929     3.6881    -0.1256 N.ar       1 ****  0
    9 C7        -2.8360     2.9778     0.0145 C.ar       1 ****  0
   10 C8        -1.4813     3.3968     0.0746 C.ar       1 ****  0
   11 C9        -0.4355     2.4544     0.1477 C.ar       1 ****  0
   12 C10       -0.7379     1.0710     0.1535 C.ar       1 ****  0
   13 C11       -2.0705     0.6518     0.1178 C.ar       1 ****  0
   14 C12       -3.1091     1.6028     0.0471 C.ar       1 ****  0
   15 C13       -4.4833     1.4674    -0.0441 C.ar       1 ****  0
   16 C14       -5.0026     2.7612    -0.1911 C.ar       1 ****  0
   17 C15       -6.3997     2.8932    -0.3830 C.ar       1 ****  0
   18 C16       -7.2376     1.7618    -0.3340 C.ar       1 ****  0
   19 C17       -6.6904     0.4804    -0.1371 C.ar       1 ****  0
   20 C18       -5.2986     0.3186    -0.0133 C.ar       1 ****  0
   21 C19       -2.1159    -0.8112     0.1121 C.3        1 ****  0
   22 N2        -0.7621    -1.1022     0.1361 N.am       1 ****  0
   23 C20        0.0061    -0.0736     0.1483 C.2        1 ****  0
   24 O2         1.2194    -0.1773     0.1112 O.2        1 ****  0
   25 C21        0.7519     3.1885     0.1804 C.ar       1 ****  0
   26 C22        0.3861     4.5363     0.0861 C.ar       1 ****  0
   27 C23        1.3739     5.5468     0.0736 C.ar       1 ****  0
   28 C24        2.7292     5.1846     0.1865 C.ar       1 ****  0
   29 C25        3.0939     3.8281     0.2992 C.ar       1 ****  0
   30 C26        2.1085     2.8220     0.2902 C.ar       1 ****  0
   31 N3        -0.9633     4.6442     0.0242 N.ar       1 ****  0
   32 O3        -5.1255     4.8146    -2.4155 O.3        1 ****  0
   33 C27       -5.5844     5.2548    -3.7016 C.3        1 ****  0
   34 N4        -2.3080     4.3083    -2.8793 N.3        1 ****  0
   35 C28       -1.0564     4.2258    -3.6659 C.3        1 ****  0
   36 H1        -1.1172     6.6279     0.5319 H          1 ****  0
   37 H2        -0.7028     6.3823    -1.9923 H          1 ****  0
   38 H3        -2.0982     7.5096    -1.4670 H          1 ****  0
   39 H4        -2.8262     6.2385    -3.4134 H          1 ****  0
   40 H5        -4.4804     6.7233    -1.7544 H          1 ****  0
   41 H6        -5.3068     6.8873     0.4636 H          1 ****  0
   42 H7        -5.2095     5.4768     1.6884 H          1 ****  0
   43 H8        -6.2711     5.3238     0.1818 H          1 ****  0
   44 H9        -6.8342     3.8876    -0.5719 H          1 ****  0
   45 H10       -8.3265     1.8808    -0.4504 H          1 ****  0
   46 H11       -7.3532    -0.3975    -0.0798 H          1 ****  0
   47 H12       -4.8562    -0.6832     0.1050 H          1 ****  0
   48 H13       -2.6225    -1.2180    -0.8246 H          1 ****  0
   49 H14       -2.7166    -1.2718     0.9645 H          1 ****  0
   50 H15       -0.3821    -2.1158     0.1439 H          1 ****  0
   51 H16        1.0864     6.6057    -0.0234 H          1 ****  0
   52 H17        3.5075     5.9641     0.1868 H          1 ****  0
   53 H18        4.1562     3.5530     0.3949 H          1 ****  0
   54 H19        2.3946     1.7611     0.3681 H          1 ****  0
   55 H20       -6.3429     4.5086    -4.1109 H          1 ****  0
   56 H21       -4.7054     5.3583    -4.4201 H          1 ****  0
   57 H22       -6.0828     6.2743    -3.5929 H          1 ****  0
   58 H23       -3.1350     3.8294    -3.4633 H          1 ****  0
   59 H24       -0.2066     4.7107    -3.0808 H          1 ****  0
   60 H25       -1.1882     4.7438    -4.6728 H          1 ****  0
   61 H26       -0.8040     3.1302    -3.8547 H          1 ****  0
@<TRIPOS>BOND
    1     1     2 1
    2     1     6 1
    3     2     3 1
    4     2    31 1
    5     2    36 1
    6     3     4 1
    7     3    37 1
    8     3    38 1
    9     4     5 1
   10     4    34 1
   11     4    39 1
   12     5     6 1
   13     5    32 1
   14     5    40 1
   15     6     7 1
   16     6     8 1
   17     7    41 1
   18     7    42 1
   19     7    43 1
   20     8     9 ar
   21     8    16 ar
   22     9    10 ar
   23     9    14 ar
   24    10    11 ar
   25    10    31 ar
   26    11    12 ar
   27    11    25 ar
   28    12    13 ar
   29    12    23 1
   30    13    14 ar
   31    13    21 1
   32    14    15 ar
   33    15    16 ar
   34    15    20 ar
   35    16    17 ar
   36    17    18 ar
   37    17    44 1
   38    18    19 ar
   39    18    45 1
   40    19    20 ar
   41    19    46 1
   42    20    47 1
   43    21    22 1
   44    21    48 1
   45    21    49 1
   46    22    23 am
   47    22    50 1
   48    23    24 2
   49    25    26 ar
   50    25    30 ar
   51    26    27 ar
   52    26    31 ar
   53    27    28 ar
   54    27    51 1
   55    28    29 ar
   56    28    52 1
   57    29    30 ar
   58    29    53 1
   59    30    54 1
   60    32    33 1
   61    33    55 1
   62    33    56 1
   63    33    57 1
   64    34    35 1
   65    34    58 1
   66    35    59 1
   67    35    60 1
   68    35    61 1
@<TRIPOS>SUBSTRUCTURE
1   ****   1
@<TRIPOS>MOLECULE
1c12
51  52  1  0  0
SMALL
FORMAL_CHARGES
@<TRIPOS>ATOM
    1 C1        26.9270    62.5030   -10.7570 C.ar       1 ****  0
    2 C2        27.3010    62.1280    -9.4520 C.ar       1 ****  0
    3 C3        26.7680    62.8270    -8.3510 C.ar       1 ****  0
    4 C4        26.1900    64.0210    -8.5340 C.ar       1 ****  0
    5 C5        25.7490    64.4160    -9.7970 C.ar       1 ****  0
    6 C6        26.1720    63.7000   -10.9170 C.ar       1 ****  0
    7 C7        27.2110    62.6640    -6.9720 C.3        1 ****  0
    8 C8        26.5000    63.5520    -6.1160 C.3        1 ****  0
    9 C9        25.7730    64.5420    -7.1260 C.3        1 ****  0
   10 C10       24.2910    64.4450    -6.8940 C.3        1 ****  0
   11 C11       23.5320    65.3830    -7.8170 C.3        1 ****  0
   12 C12       23.8930    64.9020    -5.5050 C.3        1 ****  0
   13 C13       27.5012    64.2483    -5.1756 C.3        1 ****  0
   14 C14       26.8372    61.3529    -6.2558 C.3        1 ****  0
   15 C15       28.7299    62.6041    -6.7252 C.3        1 ****  0
   16 C16       27.3990    61.6090   -11.8910 C.3        1 ****  0
   17 C17       24.6860    65.1520   -12.4320 C.3        1 ****  0
   18 C18       23.4560    64.4000   -12.8000 C.3        1 ****  0
   19 C19       23.2500    64.4530   -14.2690 C.2        1 ****  0
   20 O1        22.0867    64.5384   -14.7454 O.2        1 ****  0
   21 O2        24.2576    64.4033   -15.0239 O.3        1 ****  0
   22 C20       25.8390    64.1960   -12.1920 C.2        1 ****  0
   23 O3        26.6210    63.9680   -13.1550 O.2        1 ****  0
   24 H1        28.0043    61.2952    -9.2935 H          1 ****  0
   25 H2        25.0763    65.2810    -9.9084 H          1 ****  0
   26 H3        25.7385    63.0560    -5.4278 H          1 ****  0
   27 H4        26.0537    65.6401    -7.0033 H          1 ****  0
   28 H5        24.0411    63.3462    -7.0668 H          1 ****  0
   29 H6        23.8279    66.4606    -7.5916 H          1 ****  0
   30 H7        22.4084    65.2458    -7.6820 H          1 ****  0
   31 H8        23.7972    65.1400    -8.8988 H          1 ****  0
   32 H9        24.1599    66.0027    -5.3755 H          1 ****  0
   33 H10       24.4219    64.2721    -4.7156 H          1 ****  0
   34 H11       22.7679    64.7715    -5.3756 H          1 ****  0
   35 H12       28.3026    64.7728    -5.7939 H          1 ****  0
   36 H13       27.9791    63.4870    -4.4744 H          1 ****  0
   37 H14       26.9484    65.0211    -4.5456 H          1 ****  0
   38 H15       25.7103    61.1927    -6.3190 H          1 ****  0
   39 H16       27.1701    61.3896    -5.1661 H          1 ****  0
   40 H17       27.3686    60.4827    -6.7657 H          1 ****  0
   41 H18       29.2275    63.5178    -7.1913 H          1 ****  0
   42 H19       29.1645    61.6484    -7.1694 H          1 ****  0
   43 H20       28.9273    62.6017    -5.6024 H          1 ****  0
   44 H21       27.9789    60.7257   -11.4631 H          1 ****  0
   45 H22       28.0551    62.1996   -12.6123 H          1 ****  0
   46 H23       26.4931    61.2205   -12.4638 H          1 ****  0
   47 H24       24.4970    65.7796   -11.4993 H          1 ****  0
   48 H25       24.9610    65.8445   -13.2948 H          1 ****  0
   49 H26       22.5519    64.8368   -12.2602 H          1 ****  0
   50 H27       23.5799    63.3118   -12.4835 H          1 ****  0
   51 H28       25.2326    64.3313   -14.6053 H          1 ****  0
@<TRIPOS>BOND
    1     1     2 ar
    2     1     6 ar
    3     1    16 1
    4     2     3 ar
    5     2    24 1
    6     3     4 ar
    7     3     7 1
    8     4     5 ar
    9     4     9 1
   10     5     6 ar
   11     5    25 1
   12     6    22 1
   13     7     8 1
   14     7    14 1
   15     7    15 1
   16     8     9 1
   17     8    13 1
   18     8    26 1
   19     9    10 1
   20     9    27 1
   21    10    11 1
   22    10    12 1
   23    10    28 1
   24    11    29 1
   25    11    30 1
   26    11    31 1
   27    12    32 1
   28    12    33 1
   29    12    34 1
   30    13    35 1
   31    13    36 1
   32    13    37 1
   33    14    38 1
   34    14    39 1
   35    14    40 1
   36    15    41 1
   37    15    42 1
   38    15    43 1
   39    16    44 1
   40    16    45 1
   41    16    46 1
   42    17    18 1
   43    17    22 1
   44    17    47 1
   45    17    48 1
   46    18    19 1
   47    18    49 1
   48    18    50 1
   49    19    20 2
   50    19    21 1
   51    21    51 1
   52    22    23 2
@<TRIPOS>SUBSTRUCTURE
1   ****   1
@<TRIPOS>MOLECULE
1c5c
33  34  1  0  0
SMALL
FORMAL_CHARGES
@<TRIPOS>ATOM
    1 C1        20.2450    15.1870   158.0290 C.ar       1 ****  0
    2 C2        20.6260    15.3070   159.3580 C.ar       1 ****  0
    3 C3        21.9260    15.8510   159.6800 C.ar       1 ****  0
    4 C4        22.7730    16.2440   158.6590 C.ar       1 ****  0
    5 C5        23.2240    16.5140   156.1820 C.ar       1 ****  0
    6 C6        22.8280    16.3870   154.8610 C.ar       1 ****  0
    7 C7        21.5430    15.8490   154.5560 C.ar       1 ****  0
    8 C8        20.6860    15.4520   155.5710 C.ar       1 ****  0
    9 C9        21.1110    15.5890   156.9510 C.ar       1 ****  0
   10 C10       22.3850    16.1220   157.2830 C.ar       1 ****  0
   11 S1        18.6983    14.5421   157.5606 S.O2       1 ****  0
   12 O1        17.9512    14.2849   158.8239 O.2        1 ****  0
   13 O2        17.9121    15.4881   156.7198 O.3        1 ****  0
   14 O3        19.0332    13.2144   156.9730 O.2        1 ****  0
   15 N1        19.7407    14.8974   160.3844 N.am       1 ****  0
   16 C11       20.1463    14.4473   161.5852 C.2        1 ****  0
   17 O4        21.3263    14.4573   161.9162 O.2        1 ****  0
   18 C12       19.0803    13.9043   162.5092 C.3        1 ****  0
   19 S2        24.7908    17.1692   156.5608 S.O2       1 ****  0
   20 O5        25.4652    17.4424   155.2606 O.2        1 ****  0
   21 O6        24.6672    18.4361   157.3544 O.3        1 ****  0
   22 O7        25.4931    16.0822   157.2992 O.2        1 ****  0
   23 H1        22.2401    15.9519   160.7309 H          1 ****  0
   24 H2        23.7631    16.6580   158.9070 H          1 ****  0
   25 H3        23.5030    16.7004   154.0490 H          1 ****  0
   26 H4        21.2287    15.7480   153.5051 H          1 ****  0
   27 H5        19.6939    15.0374   155.3321 H          1 ****  0
   28 H6        17.7405    16.4201   157.2782 H          1 ****  0
   29 H7        18.6768    14.9495   160.1916 H          1 ****  0
   30 H8        18.0609    13.9904   162.0062 H          1 ****  0
   31 H9        19.0836    14.4767   163.4951 H          1 ****  0
   32 H10       19.2983    12.8071   162.7290 H          1 ****  0
   33 H11       24.1420    19.1947   156.7556 H          1 ****  0
@<TRIPOS>BOND
    1     1     2 ar
    2     1     9 ar
    3     1    11 1
    4     2     3 ar
    5     2    15 1
    6     3     4 ar
    7     3    23 1
    8     4    10 ar
    9     4    24 1
   10     5     6 ar
   11     5    10 ar
   12     5    19 1
   13     6     7 ar
   14     6    25 1
   15     7     8 ar
   16     7    26 1
   17     8     9 ar
   18     8    27 1
   19     9    10 ar
   20    11    12 2
   21    11    13 1
   22    11    14 2
   23    13    28 1
   24    15    16 am
   25    15    29 1
   26    16    17 2
   27    16    18 1
   28    18    30 1
   29    18    31 1
   30    18    32 1
   31    19    20 2
   32    19    21 1
   33    19    22 2
   34    21    33 1
@<TRIPOS>SUBSTRUCTURE
1   ****   1
@<TRIPOS>MOLECULE
1c5x
20  21  1  0  0
SMALL
FORMAL_CHARGES
@<TRIPOS>ATOM
    1 C1        -0.0029    -1.0011     0.0031 C.2        1 ****  0
    2 C2        -0.9729    -0.0161    -0.0003 C.ar       1 ****  0
    3 N1         1.3311    -0.6910     0.0025 N.pl3      1 ****  0
    4 N2        -0.3195    -2.2412     0.0068 N.2        1 ****  0
    5 S1        -2.7136    -0.2766     0.0000 S.3        1 ****  0
    6 C3        -3.1477     1.4202    -0.0053 C.ar       1 ****  0
    7 C4        -1.9570     2.1670    -0.0073 C.ar       1 ****  0
    8 C5        -0.7850     1.3801    -0.0045 C.ar       1 ****  0
    9 C6        -4.4172     2.0181    -0.0076 C.ar       1 ****  0
   10 C7        -4.4907     3.4243    -0.0119 C.ar       1 ****  0
   11 C8        -3.3114     4.1986    -0.0140 C.ar       1 ****  0
   12 C9        -2.0413     3.5799    -0.0117 C.ar       1 ****  0
   13 I1        -0.3712     4.7796    -0.0149 I          1 ****  0
   14 H1         1.6460     0.3447    -0.0006 H          1 ****  0
   15 H2         2.0706    -1.4816     0.0051 H          1 ****  0
   16 H3        -1.3617    -2.5337     0.0074 H          1 ****  0
   17 H4         0.2195     1.8321    -0.0055 H          1 ****  0
   18 H5        -5.3316     1.4040    -0.0061 H          1 ****  0
   19 H6        -5.4734     3.9220    -0.0136 H          1 ****  0
   20 H7        -3.3817     5.2979    -0.0175 H          1 ****  0
@<TRIPOS>BOND
    1     1     2 1
    2     1     3 1
    3     1     4 2
    4     2     5 ar
    5     2     8 ar
    6     3    14 1
    7     3    15 1
    8     4    16 1
    9     5     6 ar
   10     6     7 ar
   11     6     9 ar
   12     7     8 ar
   13     7    12 ar
   14     8    17 1
   15     9    10 ar
   16     9    18 1
   17    10    11 ar
   18    10    19 1
   19    11    12 ar
   20    11    20 1
   21    12    13 1
@<TRIPOS>SUBSTRUCTURE
1   ****   1
@<TRIPOS>MOLECULE
1c83
26  27  1  0  0
SMALL
FORMAL_CHARGES
@<TRIPOS>ATOM
    1 C1        45.2730    11.8160     2.0900 C.ar       1 ****  0
    2 C2        45.4060    12.8930     2.9080 C.ar       1 ****  0
    3 C3        44.7280    14.0900     2.6170 C.ar       1 ****  0
    4 C4        43.9300    14.1620     1.4510 C.ar       1 ****  0
    5 C5        43.7760    13.0250     0.6270 C.ar       1 ****  0
    6 C6        44.4320    11.8720     0.9520 C.ar       1 ****  0
    7 C7        44.5060    10.6040     0.3000 C.ar       1 ****  0
    8 C8        45.4200     9.8590     1.0550 C.ar       1 ****  0
    9 N1        45.8610    10.5730     2.1030 N.ar       1 ****  0
   10 N2        44.8287    15.2239     3.4591 N.am       1 ****  0
   11 C9        45.4567    15.4235     4.6317 C.2        1 ****  0
   12 C10       45.1497    16.8045     5.2417 C.2        1 ****  0
   13 O1        45.9200    17.5128     5.9435 O.2        1 ****  0
   14 O2        43.9340    17.1180     5.1344 O.3        1 ****  0
   15 O3        46.0237    14.5335     5.2707 O.2        1 ****  0
   16 C11       43.3010    15.4190     1.0660 C.2        1 ****  0
   17 O4        43.0752    16.3913     1.9449 O.2        1 ****  0
   18 O5        42.9909    15.4355    -0.1138 O.3        1 ****  0
   19 H1        46.0468    12.8281     3.8016 H          1 ****  0
   20 H2        43.1343    13.0678    -0.2673 H          1 ****  0
   21 H3        43.9618    10.2816    -0.6018 H          1 ****  0
   22 H4        45.7339     8.8293     0.8214 H          1 ****  0
   23 H5        46.5695    10.2243     2.8434 H          1 ****  0
   24 H6        44.3010    16.0938     3.0896 H          1 ****  0
   25 H7        43.2814    16.5221     4.5427 H          1 ****  0
   26 H8        43.2180    14.6027    -0.7350 H          1 ****  0
@<TRIPOS>BOND
    1     1     2 ar
    2     1     6 ar
    3     1     9 ar
    4     2     3 ar
    5     2    19 1
    6     3     4 ar
    7     3    10 1
    8     4     5 ar
    9     4    16 1
   10     5     6 ar
   11     5    20 1
   12     6     7 ar
   13     7     8 ar
   14     7    21 1
   15     8     9 ar
   16     8    22 1
   17     9    23 1
   18    10    11 am
   19    10    24 1
   20    11    12 1
   21    11    15 2
   22    12    13 2
   23    12    14 1
   24    14    25 1
   25    16    17 2
   26    16    18 1
   27    18    26 1
@<TRIPOS>SUBSTRUCTURE
1   ****   1
@<TRIPOS>MOLECULE
1cbs
50  50  1  0  0
SMALL
FORMAL_CHARGES
@<TRIPOS>ATOM
    1 C1        -0.1870     4.2950    -4.3920 C.3        1 ****  0
    2 C2        -1.2380     4.9880    -5.2900 C.3        1 ****  0
    3 C3        -1.9140     4.0990    -6.2830 C.3        1 ****  0
    4 C4        -2.6040     2.9430    -5.6430 C.3        1 ****  0
    5 C5        -1.7700     2.2760    -4.5440 C.2        1 ****  0
    6 C6        -0.7340     2.9100    -3.9130 C.2        1 ****  0
    7 C7         0.0830     2.3150    -2.8340 C.2        1 ****  0
    8 C8        -0.2910     1.4410    -1.8910 C.2        1 ****  0
    9 C9         0.5460     0.8980    -0.8450 C.2        1 ****  0
   10 C10        0.0000     0.0000     0.0000 C.2        1 ****  0
   11 C11        0.7160    -0.6120     1.1030 C.2        1 ****  0
   12 C12        0.0780    -1.5100     1.8590 C.2        1 ****  0
   13 C13        0.6970    -2.1590     2.9940 C.2        1 ****  0
   14 C14       -0.0240    -3.0630     3.7030 C.2        1 ****  0
   15 C15        0.4040    -3.8260     4.8850 C.2        1 ****  0
   16 C16        0.0790     5.2010    -3.1830 C.3        1 ****  0
   17 C17        1.1330     4.0840    -5.1830 C.3        1 ****  0
   18 C18       -2.3680     0.9130    -4.1840 C.3        1 ****  0
   19 C19        2.0220     1.3050    -0.7460 C.3        1 ****  0
   20 C20        2.1440    -1.7890     3.3580 C.3        1 ****  0
   21 O1         1.4810    -4.4610     4.8470 O.2        1 ****  0
   22 O2        -0.3190    -3.8240     5.9060 O.3        1 ****  0
   23 H1        -0.7481     5.8594    -5.8380 H          1 ****  0
   24 H2        -2.0612     5.3371    -4.5828 H          1 ****  0
   25 H3        -1.1515     3.7198    -7.0409 H          1 ****  0
   26 H4        -2.7136     4.7224    -6.8041 H          1 ****  0
   27 H5        -2.8763     2.1723    -6.4376 H          1 ****  0
   28 H6        -3.5427     3.3534    -5.1430 H          1 ****  0
   29 H7         1.1374     2.6322    -2.8016 H          1 ****  0
   30 H8        -1.3390     1.1027    -1.9147 H          1 ****  0
   31 H9        -1.0522    -0.2857    -0.1567 H          1 ****  0
   32 H10        1.7631    -0.3422     1.3128 H          1 ****  0
   33 H11       -0.9631    -1.7670     1.6075 H          1 ****  0
   34 H12       -1.0516    -3.2474     3.3519 H          1 ****  0
   35 H13        0.8525     4.7115    -2.5035 H          1 ****  0
   36 H14       -0.8883     5.3879    -2.6094 H          1 ****  0
   37 H15        0.4812     6.2036    -3.5473 H          1 ****  0
   38 H16        1.9007     3.5729    -4.5129 H          1 ****  0
   39 H17        1.5357     5.0843    -5.5528 H          1 ****  0
   40 H18        0.9259     3.4223    -6.0879 H          1 ****  0
   41 H19       -3.2185     0.6688    -4.9027 H          1 ****  0
   42 H20       -2.7491     0.9205    -3.1096 H          1 ****  0
   43 H21       -1.5601     0.1137    -4.2741 H          1 ****  0
   44 H22        2.2607     2.0710    -1.5559 H          1 ****  0
   45 H23        2.6922     0.3897    -0.8586 H          1 ****  0
   46 H24        2.2150     1.7690     0.2773 H          1 ****  0
   47 H25        2.5354    -1.0130     2.6203 H          1 ****  0
   48 H26        2.8049    -2.7177     3.3417 H          1 ****  0
   49 H27        2.1653    -1.3502     4.4099 H          1 ****  0
   50 H28       -1.2301    -3.2754     5.9113 H          1 ****  0
@<TRIPOS>BOND
    1     1     2 1
    2     1     6 1
    3     1    16 1
    4     1    17 1
    5     2     3 1
    6     2    23 1
    7     2    24 1
    8     3     4 1
    9     3    25 1
   10     3    26 1
   11     4     5 1
   12     4    27 1
   13     4    28 1
   14     5     6 2
   15     5    18 1
   16     6     7 1
   17     7     8 2
   18     7    29 1
   19     8     9 1
   20     8    30 1
   21     9    10 2
   22     9    19 1
   23    10    11 1
   24    10    31 1
   25    11    12 2
   26    11    32 1
   27    12    13 1
   28    12    33 1
   29    13    14 2
   30    13    20 1
   31    14    15 1
   32    14    34 1
   33    15    21 2
   34    15    22 1
   35    16    35 1
   36    16    36 1
   37    16    37 1
   38    17    38 1
   39    17    39 1
   40    17    40 1
   41    18    41 1
   42    18    42 1
   43    18    43 1
   44    19    44 1
   45    19    45 1
   46    19    46 1
   47    20    47 1
   48    20    48 1
   49    20    49 1
   50    22    50 1
@<TRIPOS>SUBSTRUCTURE
1   ****   1
@<TRIPOS>MOLECULE
1cbx
27  27  1  0  0
SMALL
FORMAL_CHARGES
@<TRIPOS>ATOM
    1 C1        -0.6410    -1.9170     3.2500 C.2        1 ****  0
    2 C2        -0.4090    -0.6890     2.3850 C.3        1 ****  0
    3 C3         0.0680    -1.2010     0.9930 C.3        1 ****  0
    4 C4         1.6180    -1.6100     1.0850 C.2        1 ****  0
    5 C5         0.0000     0.0000     0.0000 C.3        1 ****  0
    6 C6         0.1116    -0.7510    -1.3225 C.ar       1 ****  0
    7 C7         1.3686    -0.9430    -1.9135 C.ar       1 ****  0
    8 C8        -1.0314    -1.1640    -2.0385 C.ar       1 ****  0
    9 C9         1.4116    -1.5560    -3.1945 C.ar       1 ****  0
   10 C10       -0.9554    -1.7670    -3.2335 C.ar       1 ****  0
   11 C11        0.2576    -1.9250    -3.8215 C.ar       1 ****  0
   12 O1         0.4331    -2.4322     3.6606 O.2        1 ****  0
   13 O2        -1.7684    -2.3862     3.5604 O.3        1 ****  0
   14 O3         2.0019    -2.7444     0.6935 O.2        1 ****  0
   15 O4         2.3804    -0.7871     1.6588 O.3        1 ****  0
   16 H1         0.3747    -0.0070     2.8544 H          1 ****  0
   17 H2        -1.3655    -0.0767     2.2856 H          1 ****  0
   18 H3        -0.5754    -2.0830     0.6647 H          1 ****  0
   19 H4         0.8622     0.7302     0.1517 H          1 ****  0
   20 H5        -0.9247     0.6587     0.1033 H          1 ****  0
   21 H6         2.2920    -0.6290    -1.4016 H          1 ****  0
   22 H7        -2.0251    -0.9841    -1.5987 H          1 ****  0
   23 H8         2.3821    -1.7343    -3.6841 H          1 ****  0
   24 H9        -1.8676    -2.1303    -3.7327 H          1 ****  0
   25 H10        0.3117    -2.3624    -4.8310 H          1 ****  0
   26 H11       -1.8332    -3.2531     4.1730 H          1 ****  0
   27 H12        2.0050     0.1582     1.9696 H          1 ****  0
@<TRIPOS>BOND
    1     1     2 1
    2     1    12 2
    3     1    13 1
    4     2     3 1
    5     2    16 1
    6     2    17 1
    7     3     4 1
    8     3     5 1
    9     3    18 1
   10     4    14 2
   11     4    15 1
   12     5     6 1
   13     5    19 1
   14     5    20 1
   15     6     7 ar
   16     6     8 ar
   17     7     9 ar
   18     7    21 1
   19     8    10 ar
   20     8    22 1
   21     9    11 ar
   22     9    23 1
   23    10    11 ar
   24    10    24 1
   25    11    25 1
   26    13    26 1
   27    15    27 1
@<TRIPOS>SUBSTRUCTURE
1   ****   1
@<TRIPOS>MOLECULE
1cdg
45  46  1  0  0
SMALL
FORMAL_CHARGES
@<TRIPOS>ATOM
    1 C1        -0.5880    -1.2720    -0.1890 C.3        1 ****  0
    2 C2        -0.0520    -2.2180     0.8740 C.3        1 ****  0
    3 C3         1.4250    -2.4380     0.6840 C.3        1 ****  0
    4 C4         1.7130    -2.9030    -0.7360 C.3        1 ****  0
    5 C5         1.0650    -1.9640    -1.7410 C.3        1 ****  0
    6 C6         1.2530    -2.3520    -3.1780 C.3        1 ****  0
    7 O1         0.0000     0.0000     0.0000 O.3        1 ****  0
    8 O2        -0.2610    -1.7890     2.2130 O.3        1 ****  0
    9 O3         1.9210    -3.3650     1.6570 O.3        1 ****  0
   10 O4         3.1090    -2.8050    -0.9810 O.3        1 ****  0
   11 O5        -0.3320    -1.7640    -1.5000 O.3        1 ****  0
   12 O6         0.7190    -1.3610    -4.0640 O.3        1 ****  0
   13 C7        -1.2550     3.9710     0.1370 C.3        1 ****  0
   14 C8        -1.7680     3.0930     1.2380 C.3        1 ****  0
   15 C9        -0.9120     1.8460     1.3260 C.3        1 ****  0
   16 C10       -0.8540     1.1630    -0.0330 C.3        1 ****  0
   17 C11       -0.2770     2.1080    -1.0790 C.3        1 ****  0
   18 C12       -0.3460     1.4280    -2.4260 C.3        1 ****  0
   19 O7        -0.0580     4.5290     0.5470 O.3        1 ****  0
   20 O8        -1.7200     3.7900     2.4810 O.3        1 ****  0
   21 O9        -1.4670     0.9820     2.3060 O.3        1 ****  0
   22 O10       -1.1500     3.2430    -1.0950 O.3        1 ****  0
   23 O11        0.2510     2.2450    -3.4280 O.3        1 ****  0
   24 H1        -1.7202    -1.1906    -0.0836 H          1 ****  0
   25 H2        -0.6474    -3.1794     0.7298 H          1 ****  0
   26 H3         1.9711    -1.4496     0.8405 H          1 ****  0
   27 H4         1.3191    -3.9674    -0.8430 H          1 ****  0
   28 H5         1.6276    -0.9873    -1.5706 H          1 ****  0
   29 H6         0.7556    -3.3584    -3.3765 H          1 ****  0
   30 H7         2.3727    -2.4330    -3.3760 H          1 ****  0
   31 H8         0.2995    -0.8597     2.3926 H          1 ****  0
   32 H9         1.4134    -4.3331     1.5340 H          1 ****  0
   33 H10        3.4299    -1.7594    -0.8635 H          1 ****  0
   34 H11       -0.3633    -1.2616    -3.8943 H          1 ****  0
   35 H12       -1.9878     4.8182    -0.0749 H          1 ****  0
   36 H13       -2.8478     2.8043     1.0140 H          1 ****  0
   37 H14        0.1530     2.1179     1.6283 H          1 ****  0
   38 H15       -1.9217     0.8615    -0.2952 H          1 ****  0
   39 H16        0.8021     2.3981    -0.8534 H          1 ****  0
   40 H17       -1.4308     1.2058    -2.6972 H          1 ****  0
   41 H18        0.2303     0.4462    -2.3671 H          1 ****  0
   42 H19        0.6669     3.7290     0.7579 H          1 ****  0
   43 H20       -0.6804     4.0720     2.7039 H          1 ****  0
   44 H21       -2.4953     0.7154     2.0205 H          1 ****  0
   45 H22       -0.2942     3.1979    -3.4977 H          1 ****  0
@<TRIPOS>BOND
    1     1     2 1
    2     1     7 1
    3     1    11 1
    4     1    24 1
    5     2     3 1
    6     2     8 1
    7     2    25 1
    8     3     4 1
    9     3     9 1
   10     3    26 1
   11     4     5 1
   12     4    10 1
   13     4    27 1
   14     5     6 1
   15     5    11 1
   16     5    28 1
   17     6    12 1
   18     6    29 1
   19     6    30 1
   20     7    16 1
   21     8    31 1
   22     9    32 1
   23    10    33 1
   24    12    34 1
   25    13    14 1
   26    13    19 1
   27    13    22 1
   28    13    35 1
   29    14    15 1
   30    14    20 1
   31    14    36 1
   32    15    16 1
   33    15    21 1
   34    15    37 1
   35    16    17 1
   36    16    38 1
   37    17    18 1
   38    17    22 1
   39    17    39 1
   40    18    23 1
   41    18    40 1
   42    18    41 1
   43    19    42 1
   44    20    43 1
   45    21    44 1
   46    23    45 1
@<TRIPOS>SUBSTRUCTURE
1   ****   1
@<TRIPOS>MOLECULE
1cil
35  36  1  0  0
SMALL
FORMAL_CHARGES
@<TRIPOS>ATOM
    1 S1         3.2236    -4.1747     1.8721 S.3        1 ****  0
    2 C1         2.0001    -3.1142     2.5430 C.ar       1 ****  0
    3 C2         1.4399    -2.4115     1.4686 C.ar       1 ****  0
    4 C3         2.0078    -2.6594     0.1952 C.ar       1 ****  0
    5 C4         1.5956    -1.9242    -1.0427 C.3        1 ****  0
    6 C5         1.9175    -2.6825    -2.3755 C.3        1 ****  0
    7 C6         3.4255    -3.0374    -2.5674 C.3        1 ****  0
    8 S2         3.9367    -4.1500    -1.1950 S.O2       1 ****  0
    9 C7         3.0257    -3.6250     0.2195 C.ar       1 ****  0
   10 S3         1.6535    -2.8999     4.2614 S.O2       1 ****  0
   11 O1         0.3014    -2.0580     4.4658 O.2        1 ****  0
   12 O2         1.5018    -4.3300     4.9735 O.2        1 ****  0
   13 N1         2.9215    -2.0718     4.9818 N.am       1 ****  0
   14 N2         2.2195    -0.5730    -1.1134 N.3        1 ****  0
   15 C8         3.7515    -3.6415    -3.9543 C.3        1 ****  0
   16 O3         3.5701    -5.6750    -1.5355 O.2        1 ****  0
   17 O4         5.5127    -4.0086    -0.9307 O.2        1 ****  0
   18 C9         1.7907     0.4418    -0.1235 C.3        1 ****  0
   19 C10        2.2717     1.8393    -0.5594 C.3        1 ****  0
   20 H1         0.6820    -1.7712     1.5936 H          1 ****  0
   21 H2         0.6016    -1.8490    -0.9637 H          1 ****  0
   22 H3         1.3923    -3.5334    -2.3858 H          1 ****  0
   23 H4         1.6324    -2.1050    -3.1405 H          1 ****  0
   24 H5         3.9532    -2.1885    -2.5374 H          1 ****  0
   25 H6         3.0258    -1.1773     4.5470 H          1 ****  0
   26 H7         3.7666    -2.5954     4.8733 H          1 ****  0
   27 H8         2.0256    -0.2029    -2.0219 H          1 ****  0
   28 H9         4.7292    -3.8441    -4.0087 H          1 ****  0
   29 H10        3.5070    -2.9866    -4.6695 H          1 ****  0
   30 H11        3.2292    -4.4846    -4.0823 H          1 ****  0
   31 H12        0.7928     0.4404    -0.0590 H          1 ****  0
   32 H13        2.1832     0.2201     0.7691 H          1 ****  0
   33 H14        1.9784     2.5182     0.1136 H          1 ****  0
   34 H15        1.8796     2.0640    -1.4515 H          1 ****  0
   35 H16        3.2697     1.8438    -0.6236 H          1 ****  0
@<TRIPOS>BOND
    1     1     2 ar
    2     1     9 ar
    3     2     3 ar
    4     2    10 1
    5     3     4 ar
    6     3    20 1
    7     4     5 1
    8     4     9 ar
    9     5     6 1
   10     5    14 1
   11     5    21 1
   12     6     7 1
   13     6    22 1
   14     6    23 1
   15     7     8 1
   16     7    15 1
   17     7    24 1
   18     8     9 1
   19     8    16 2
   20     8    17 2
   21    10    11 2
   22    10    12 2
   23    10    13 am
   24    13    25 1
   25    13    26 1
   26    14    18 1
   27    14    27 1
   28    15    28 1
   29    15    29 1
   30    15    30 1
   31    18    19 1
   32    18    31 1
   33    18    32 1
   34    19    33 1
   35    19    34 1
   36    19    35 1
@<TRIPOS>SUBSTRUCTURE
1   ****   1
@<TRIPOS>MOLECULE
1ckp
28  30  1  0  0
SMALL
FORMAL_CHARGES
@<TRIPOS>ATOM
    1 N1        24.7810    27.7440    28.1860 N.ar       1 ****  0
    2 C1        28.4281    31.4347    27.6817 C.3        1 ****  0
    3 N2        27.1430    31.0470    28.2300 N.ar       1 ****  0
    4 C2        26.4690    29.8110    28.1300 C.ar       1 ****  0
    5 N3        26.8930    28.6810    27.4880 N.ar       1 ****  0
    6 C3        26.0150    27.6920    27.5540 C.ar       1 ****  0
    7 C4        24.3340    28.8830    28.8410 C.ar       1 ****  0
    8 C5        25.2540    30.0170    28.8170 C.ar       1 ****  0
    9 N4        25.1600    31.2710    29.3340 N.ar       1 ****  0
   10 C6        26.2870    31.8800    28.9750 C.ar       1 ****  0
   11 N5        23.1689    28.9090    29.4171 N.pl3      1 ****  0
   12 C7        22.4973    27.7493    29.5801 C.ar       1 ****  0
   13 C8        22.2503    27.2773    30.8701 C.ar       1 ****  0
   14 C9        21.5503    26.0863    31.0671 C.ar       1 ****  0
   15 C10       21.0893    25.3523    29.9711 C.ar       1 ****  0
   16 C11       21.3313    25.8163    28.6731 C.ar       1 ****  0
   17 Cl1       20.7653    24.9223    27.3191 Cl         1 ****  0
   18 C12       22.0333    27.0133    28.4781 C.ar       1 ****  0
   19 H1        28.8885    30.5502    27.1291 H          1 ****  0
   20 H2        29.1232    31.7848    28.5147 H          1 ****  0
   21 H3        28.2790    32.2968    26.9508 H          1 ****  0
   22 H4        26.2885    26.7443    27.0638 H          1 ****  0
   23 H5        26.5248    32.9241    29.2330 H          1 ****  0
   24 H6        22.7448    29.8440    29.7601 H          1 ****  0
   25 H7        22.6108    27.8494    31.7396 H          1 ****  0
   26 H8        21.3606    25.7237    32.0897 H          1 ****  0
   27 H9        20.5375    24.4120    30.1281 H          1 ****  0
   28 H10       22.2219    27.3783    27.4561 H          1 ****  0
@<TRIPOS>BOND
    1     1     6 ar
    2     1     7 ar
    3     2     3 1
    4     2    19 1
    5     2    20 1
    6     2    21 1
    7     3     4 ar
    8     3    10 ar
    9     4     5 ar
   10     4     8 ar
   11     5     6 ar
   12     6    22 1
   13     7     8 ar
   14     7    11 1
   15     8     9 ar
   16     9    10 ar
   17    10    23 1
   18    11    12 1
   19    11    24 1
   20    12    13 ar
   21    12    18 ar
   22    13    14 ar
   23    13    25 1
   24    14    15 ar
   25    14    26 1
   26    15    16 ar
   27    15    27 1
   28    16    17 1
   29    16    18 ar
   30    18    28 1
@<TRIPOS>SUBSTRUCTURE
1   ****   1
@<TRIPOS>MOLECULE
1cle
123  126  1  0  0
SMALL
FORMAL_CHARGES
@<TRIPOS>ATOM
    1 C1        -1.9748    12.7568     1.3993 C.3        1 ****  0
    2 C2        -3.3138    13.2698     1.6963 C.3        1 ****  0
    3 C3        -3.7028    13.1198     3.0703 C.3        1 ****  0
    4 C4        -2.7198    13.7748     4.0903 C.3        1 ****  0
    5 C5        -1.2888    13.1578     3.9993 C.2        1 ****  0
    6 C6        -0.6968    12.7178     4.9663 C.2        1 ****  0
    7 C7         0.6572    12.1308     4.8403 C.3        1 ****  0
    8 C8         1.3452    12.3318     3.4903 C.3        1 ****  0
    9 C9         0.3002    12.2878     2.2983 C.3        1 ****  0
   10 C10       -0.7828    13.2158     2.4873 C.3        1 ****  0
   11 C11        1.0912    12.3308     0.8883 C.3        1 ****  0
   12 C12        2.2952    11.3488     0.8463 C.3        1 ****  0
   13 C13        3.2852    11.5798     1.9413 C.3        1 ****  0
   14 C14        2.6062    11.3898     3.2993 C.3        1 ****  0
   15 C15        3.6962    11.2908     4.3203 C.3        1 ****  0
   16 C16        4.5622    10.4448     3.4933 C.3        1 ****  0
   17 C17        4.3762    10.4708     1.9793 C.3        1 ****  0
   18 C18        3.9432    12.9728     1.8623 C.3        1 ****  0
   19 C19       -0.3608    14.7628     2.2103 C.3        1 ****  0
   20 C20        5.5942    10.5898     1.1103 C.3        1 ****  0
   21 C21        5.3362    11.0098    -0.2827 C.3        1 ****  0
   22 C22        6.4352     9.3578     1.2423 C.3        1 ****  0
   23 C23        7.7732     9.2548     0.6193 C.3        1 ****  0
   24 C24        7.7782     8.8158    -0.7917 C.3        1 ****  0
   25 C25        9.0322     8.4498    -1.5307 C.3        1 ****  0
   26 C26       10.2322     9.2318    -1.1737 C.3        1 ****  0
   27 C27        8.8372     8.0398    -2.9407 C.3        1 ****  0
   28 C28       -6.3194    13.5195     3.2720 C.2        1 ****  0
   29 C29       -7.5134    14.3065     3.7282 C.3        1 ****  0
   30 C30       -8.0134    15.4725     2.9712 C.3        1 ****  0
   31 C31       -7.9554    16.7565     3.6962 C.3        1 ****  0
   32 C32       -9.2584    17.2755     4.1442 C.3        1 ****  0
   33 C33       -9.9814    18.0885     3.1482 C.3        1 ****  0
   34 C34      -11.2954    18.5065     3.8322 C.3        1 ****  0
   35 C35      -12.5824    18.2405     3.0292 C.3        1 ****  0
   36 C36      -13.6410    19.0803     3.6827 C.2        1 ****  0
   37 C37      -14.9270    18.9807     3.3384 C.2        1 ****  0
   38 C38      -15.4517    18.0070     2.3237 C.3        1 ****  0
   39 C39      -16.0045    18.6719     1.0968 C.2        1 ****  0
   40 C40      -16.9235    17.9432     0.4592 C.2        1 ****  0
   41 C41      -17.4319    16.6091     0.9226 C.3        1 ****  0
   42 C42      -17.9119    15.5791    -0.0284 C.3        1 ****  0
   43 C43      -18.8309    14.6651     0.7936 C.3        1 ****  0
   44 C44      -18.6781    13.1966     0.3557 C.3        1 ****  0
   45 C45      -19.0319    12.9340    -1.1199 C.3        1 ****  0
   46 O1        -6.6650    12.4724     2.7500 O.2        1 ****  0
   47 O2        -4.9990    13.6750     3.3080 O.3        1 ****  0
   48 H1        -1.6715    13.0810     0.3493 H          1 ****  0
   49 H2        -2.0523    11.6228     1.4865 H          1 ****  0
   50 H3        -4.0768    12.7515     1.0264 H          1 ****  0
   51 H4        -3.2820    14.3907     1.4912 H          1 ****  0
   52 H5        -3.6958    11.9925     3.2397 H          1 ****  0
   53 H6        -3.1254    13.6562     5.1491 H          1 ****  0
   54 H7        -2.6368    14.8814     3.8292 H          1 ****  0
   55 H8        -1.1777    12.7567     5.9565 H          1 ****  0
   56 H9         0.6046    11.0157     5.0711 H          1 ****  0
   57 H10        1.3003    12.6985     5.5911 H          1 ****  0
   58 H11        1.7835    13.3841     3.4748 H          1 ****  0
   59 H12       -0.2607    11.2954     2.2824 H          1 ****  0
   60 H13        1.4536    13.3920     0.6833 H          1 ****  0
   61 H14        0.3581    11.9998     0.0805 H          1 ****  0
   62 H15        2.8175    11.4275    -0.1640 H          1 ****  0
   63 H16        1.8716    10.3018     1.0009 H          1 ****  0
   64 H17        2.0396    10.4089     3.4270 H          1 ****  0
   65 H18        3.3611    10.7804     5.2830 H          1 ****  0
   66 H19        4.1333    12.2619     4.7272 H          1 ****  0
   67 H20        4.4718     9.3671     3.8538 H          1 ****  0
   68 H21        5.5956    10.9033     3.6396 H          1 ****  0
   69 H22        4.0812     9.4867     1.4853 H          1 ****  0
   70 H23        3.1337    13.7750     1.8351 H          1 ****  0
   71 H24        4.6025    13.0458     0.9352 H          1 ****  0
   72 H25        4.5970    13.1312     2.7827 H          1 ****  0
   73 H26       -1.2630    15.4392     2.3780 H          1 ****  0
   74 H27        0.0286    14.8811     1.1454 H          1 ****  0
   75 H28        0.4697    15.0598     2.9326 H          1 ****  0
   76 H29        6.2002    11.4716     1.5037 H          1 ****  0
   77 H30        4.7249    10.2081    -0.8149 H          1 ****  0
   78 H31        6.3203    11.1846    -0.8309 H          1 ****  0
   79 H32        4.7487    11.9867    -0.2768 H          1 ****  0
   80 H33        5.8142     8.4663     0.8972 H          1 ****  0
   81 H34        6.7103     9.3972     2.3479 H          1 ****  0
   82 H35        8.4214     8.5478     1.2354 H          1 ****  0
   83 H36        8.1893    10.3161     0.6110 H          1 ****  0
   84 H37        7.2269     9.6026    -1.4054 H          1 ****  0
   85 H38        7.2963     7.7880    -0.6868 H          1 ****  0
   86 H39        9.3440     7.4454    -1.0907 H          1 ****  0
   87 H40       10.1107    10.3042    -1.5409 H          1 ****  0
   88 H41       11.1622     8.7599    -1.6341 H          1 ****  0
   89 H42       10.3536     9.2354    -0.0402 H          1 ****  0
   90 H43        8.5123     8.9416    -3.5578 H          1 ****  0
   91 H44        8.0545     7.2136    -3.0068 H          1 ****  0
   92 H45        9.8209     7.6380    -3.3536 H          1 ****  0
   93 H46       -7.3315    14.6344     4.8048 H          1 ****  0
   94 H47       -8.3524    13.5546     3.5540 H          1 ****  0
   95 H48       -9.0862    15.2749     2.6399 H          1 ****  0
   96 H49       -7.3104    15.5879     2.0812 H          1 ****  0
   97 H50       -7.4441    17.5366     3.0408 H          1 ****  0
   98 H51       -7.3617    16.5485     4.6469 H          1 ****  0
   99 H52       -9.1135    17.8866     5.0956 H          1 ****  0
  100 H53       -9.9102    16.3579     4.3252 H          1 ****  0
  101 H54      -10.1875    17.4865     2.2023 H          1 ****  0
  102 H55       -9.3708    18.9946     2.8230 H          1 ****  0
  103 H56      -11.2428    19.6137     4.0987 H          1 ****  0
  104 H57      -11.3763    17.8422     4.7551 H          1 ****  0
  105 H58      -12.8614    17.1356     3.0591 H          1 ****  0
  106 H59      -12.4543    18.5060     1.9280 H          1 ****  0
  107 H60      -13.3493    19.7972     4.4665 H          1 ****  0
  108 H61      -15.6472    19.6544     3.8291 H          1 ****  0
  109 H62      -16.2557    17.3541     2.8001 H          1 ****  0
  110 H63      -14.5668    17.3727     1.9857 H          1 ****  0
  111 H64      -15.6820    19.6680     0.7545 H          1 ****  0
  112 H65      -17.3393    18.3510    -0.4758 H          1 ****  0
  113 H66      -18.2535    16.7911     1.6917 H          1 ****  0
  114 H67      -16.4696    16.1274     1.2987 H          1 ****  0
  115 H68      -17.0399    14.9920    -0.4695 H          1 ****  0
  116 H69      -18.4604    16.0440    -0.9131 H          1 ****  0
  117 H70      -19.9156    14.9961     0.6774 H          1 ****  0
  118 H71      -18.5294    14.7457     1.8900 H          1 ****  0
  119 H72      -19.3215    12.5333     1.0233 H          1 ****  0
  120 H73      -17.5711    12.9472     0.4650 H          1 ****  0
  121 H74      -20.1342    13.1668    -1.2942 H          1 ****  0
  122 H75      -18.8097    11.8495    -1.3921 H          1 ****  0
  123 H76      -18.3968    13.6093    -1.7834 H          1 ****  0
@<TRIPOS>BOND
    1     1     2 1
    2     1    10 1
    3     1    48 1
    4     1    49 1
    5     2     3 1
    6     2    50 1
    7     2    51 1
    8     3     4 1
    9     3    47 1
   10     3    52 1
   11     4     5 1
   12     4    53 1
   13     4    54 1
   14     5     6 2
   15     5    10 1
   16     6     7 1
   17     6    55 1
   18     7     8 1
   19     7    56 1
   20     7    57 1
   21     8     9 1
   22     8    14 1
   23     8    58 1
   24     9    10 1
   25     9    11 1
   26     9    59 1
   27    10    19 1
   28    11    12 1
   29    11    60 1
   30    11    61 1
   31    12    13 1
   32    12    62 1
   33    12    63 1
   34    13    14 1
   35    13    17 1
   36    13    18 1
   37    14    15 1
   38    14    64 1
   39    15    16 1
   40    15    65 1
   41    15    66 1
   42    16    17 1
   43    16    67 1
   44    16    68 1
   45    17    20 1
   46    17    69 1
   47    18    70 1
   48    18    71 1
   49    18    72 1
   50    19    73 1
   51    19    74 1
   52    19    75 1
   53    20    21 1
   54    20    22 1
   55    20    76 1
   56    21    77 1
   57    21    78 1
   58    21    79 1
   59    22    23 1
   60    22    80 1
   61    22    81 1
   62    23    24 1
   63    23    82 1
   64    23    83 1
   65    24    25 1
   66    24    84 1
   67    24    85 1
   68    25    26 1
   69    25    27 1
   70    25    86 1
   71    26    87 1
   72    26    88 1
   73    26    89 1
   74    27    90 1
   75    27    91 1
   76    27    92 1
   77    28    29 1
   78    28    46 2
   79    28    47 1
   80    29    30 1
   81    29    93 1
   82    29    94 1
   83    30    31 1
   84    30    95 1
   85    30    96 1
   86    31    32 1
   87    31    97 1
   88    31    98 1
   89    32    33 1
   90    32    99 1
   91    32   100 1
   92    33    34 1
   93    33   101 1
   94    33   102 1
   95    34    35 1
   96    34   103 1
   97    34   104 1
   98    35    36 1
   99    35   105 1
  100    35   106 1
  101    36    37 2
  102    36   107 1
  103    37    38 1
  104    37   108 1
  105    38    39 1
  106    38   109 1
  107    38   110 1
  108    39    40 2
  109    39   111 1
  110    40    41 1
  111    40   112 1
  112    41    42 1
  113    41   113 1
  114    41   114 1
  115    42    43 1
  116    42   115 1
  117    42   116 1
  118    43    44 1
  119    43   117 1
  120    43   118 1
  121    44    45 1
  122    44   119 1
  123    44   120 1
  124    45   121 1
  125    45   122 1
  126    45   123 1
@<TRIPOS>SUBSTRUCTURE
1   ****   1
@<TRIPOS>MOLECULE
1com
26  26  1  0  0
SMALL
FORMAL_CHARGES
@<TRIPOS>ATOM
    1 C1         0.0000     0.0000     0.0000 C.3        1 ****  0
    2 C2        -0.6310    -1.3820     0.0530 C.2        1 ****  0
    3 C3        -1.9620    -1.5380     0.2300 C.2        1 ****  0
    4 C4        -2.8870    -0.3510     0.2810 C.3        1 ****  0
    5 C5        -2.2910     0.8760    -0.3600 C.2        1 ****  0
    6 C6        -0.9730     0.9950    -0.5970 C.2        1 ****  0
    7 C7         1.3280     0.0340    -0.7740 C.2        1 ****  0
    8 C8         0.5720     0.3930     1.3750 C.3        1 ****  0
    9 C9        -0.3870     0.8600     2.4660 C.2        1 ****  0
   10 C10       -0.8440     2.3040     2.3630 C.2        1 ****  0
   11 O1        -4.0810    -0.6160    -0.3940 O.3        1 ****  0
   12 O2         1.6120     1.0390    -1.4480 O.2        1 ****  0
   13 O3         2.0760    -0.9530    -0.6940 O.3        1 ****  0
   14 O4        -0.8880     0.0650     3.2100 O.2        1 ****  0
   15 O5        -2.0350     2.5670     2.4850 O.2        1 ****  0
   16 O6        -0.0010     3.1720     2.1590 O.3        1 ****  0
   17 H1         0.0081    -2.2726    -0.0548 H          1 ****  0
   18 H2        -2.3776    -2.5522     0.3389 H          1 ****  0
   19 H3        -3.0694    -0.1581     1.3897 H          1 ****  0
   20 H4        -2.9589     1.7045    -0.6443 H          1 ****  0
   21 H5        -0.6001     1.8181    -1.2268 H          1 ****  0
   22 H6         1.3681     1.1946     1.2225 H          1 ****  0
   23 H7         0.9673    -0.5953     1.7832 H          1 ****  0
   24 H8        -3.8689    -0.7969    -1.4581 H          1 ****  0
   25 H9         1.7900    -1.7906    -0.1043 H          1 ****  0
   26 H10        1.0236     2.9051     2.0586 H          1 ****  0
@<TRIPOS>BOND
    1     1     2 1
    2     1     6 1
    3     1     7 1
    4     1     8 1
    5     2     3 2
    6     2    17 1
    7     3     4 1
    8     3    18 1
    9     4     5 1
   10     4    11 1
   11     4    19 1
   12     5     6 2
   13     5    20 1
   14     6    21 1
   15     7    12 2
   16     7    13 1
   17     8     9 1
   18     8    22 1
   19     8    23 1
   20     9    10 1
   21     9    14 2
   22    10    15 2
   23    10    16 1
   24    11    24 1
   25    13    25 1
   26    16    26 1
@<TRIPOS>SUBSTRUCTURE
1   ****   1
@<TRIPOS>MOLECULE
1cps
32  32  1  0  0
SMALL
FORMAL_CHARGES
@<TRIPOS>ATOM
    1 C1        -0.1760     0.9060     1.3570 C.3        1 ****  0
    2 C2         0.0000     0.0000     0.0000 C.3        1 ****  0
    3 C3         1.6730    -0.1210    -0.1410 C.2        1 ****  0
    4 O1         2.3797     0.8651     0.1992 O.2        1 ****  0
    5 C4        -0.3830     1.2680    -1.0300 C.3        1 ****  0
    6 C5        -0.0221     0.6065    -2.3558 C.ar       1 ****  0
    7 C6        -1.2691     0.0025    -3.1048 C.ar       1 ****  0
    8 C7         1.4289     0.6065    -2.7768 C.ar       1 ****  0
    9 C8        -0.6791    -0.6625    -4.4618 C.ar       1 ****  0
   10 C9         1.8179    -0.1185    -4.1818 C.ar       1 ****  0
   11 C10        0.4499    -0.6625    -4.7898 C.ar       1 ****  0
   12 O2         1.9743    -1.2618    -0.5830 O.3        1 ****  0
   13 S1        -0.2490    -0.1810     2.7140 S.3        1 ****  0
   14 N1        -1.2099    -1.3739     2.2518 N.2        1 ****  0
   15 N2         1.2161    -0.6117     3.1915 N.2        1 ****  0
   16 C11       -1.0390     0.6640     4.0250 C.3        1 ****  0
   17 H1        -1.1238     1.5367     1.2975 H          1 ****  0
   18 H2         0.7038     1.6220     1.4710 H          1 ****  0
   19 H3        -0.5337    -1.0019    -0.1048 H          1 ****  0
   20 H4         0.2465     2.1960    -0.8250 H          1 ****  0
   21 H5        -1.4499     1.6618    -0.9506 H          1 ****  0
   22 H6        -2.3202     0.0266    -2.7764 H          1 ****  0
   23 H7         2.2007     1.0829    -2.1518 H          1 ****  0
   24 H8        -1.3984    -1.1567    -5.1339 H          1 ****  0
   25 H9         2.8230    -0.2135    -4.6224 H          1 ****  0
   26 H10        0.5987    -1.1637    -5.7593 H          1 ****  0
   27 H11        1.2079    -1.9623    -0.8132 H          1 ****  0
   28 H12       -0.9094    -2.0290     1.4441 H          1 ****  0
   29 H13        1.8688    -1.1504     2.5165 H          1 ****  0
   30 H14       -2.0855     0.9778     3.6996 H          1 ****  0
   31 H15       -0.4296     1.5781     4.3294 H          1 ****  0
   32 H16       -1.1191    -0.0314     4.9248 H          1 ****  0
@<TRIPOS>BOND
    1     1     2 1
    2     1    13 1
    3     1    17 1
    4     1    18 1
    5     2     3 1
    6     2     5 1
    7     2    19 1
    8     3     4 2
    9     3    12 1
   10     5     6 1
   11     5    20 1
   12     5    21 1
   13     6     7 ar
   14     6     8 ar
   15     7     9 ar
   16     7    22 1
   17     8    10 ar
   18     8    23 1
   19     9    11 ar
   20     9    24 1
   21    10    11 ar
   22    10    25 1
   23    11    26 1
   24    12    27 1
   25    13    14 2
   26    13    15 2
   27    13    16 1
   28    14    28 1
   29    15    29 1
   30    16    30 1
   31    16    31 1
   32    16    32 1
@<TRIPOS>SUBSTRUCTURE
1   ****   1
@<TRIPOS>MOLECULE
1cqp
65  67  1  0  0
SMALL
FORMAL_CHARGES
@<TRIPOS>ATOM
    1 C1        52.4970    19.0250    23.0520 C.3        1 ****  0
    2 C2        52.3930    17.4820    22.9710 C.3        1 ****  0
    3 C3        52.3590    16.8340    24.3770 C.3        1 ****  0
    4 C4        53.7770    16.4580    24.8570 C.3        1 ****  0
    5 C5        51.6980    17.6970    25.4280 C.2        1 ****  0
    6 C6        51.2060    18.9180    25.1890 C.2        1 ****  0
    7 C7        50.5820    19.6860    26.2740 C.2        1 ****  0
    8 C8        50.1060    20.9220    26.0850 C.2        1 ****  0
    9 C9        50.1760    21.6320    24.7610 C.3        1 ****  0
   10 C10       48.8680    21.5420    23.9490 C.3        1 ****  0
   11 C11       51.3640    21.0580    23.9710 C.3        1 ****  0
   12 C12       51.2660    19.5320    23.8230 C.3        1 ****  0
   13 C13       51.4470    21.6940    22.5800 C.3        1 ****  0
   14 C14       51.6710    23.2090    22.7270 C.3        1 ****  0
   15 C15       52.1770    23.6960    21.3660 C.3        1 ****  0
   16 C16       52.4360    25.2180    21.4380 C.3        1 ****  0
   17 C17       51.5990    25.9840    20.4090 C.3        1 ****  0
   18 O1        52.1580    25.8210    19.1020 O.3        1 ****  0
   19 C18       50.1960    25.3740    20.5210 C.3        1 ****  0
   20 C19       50.2820    23.9780    19.9740 C.2        1 ****  0
   21 O2        49.4630    23.5850    19.1560 O.2        1 ****  0
   22 O3        51.2610    23.1690    20.3890 O.3        1 ****  0
   23 O4        53.6780    19.4070    23.7720 O.3        1 ****  0
   24 C20       54.7650    19.3950    22.9950 C.2        1 ****  0
   25 O5        54.7340    19.1020    21.8090 O.2        1 ****  0
   26 C21       56.0300    19.7780    23.7120 C.3        1 ****  0
   27 C22       57.0590    18.6370    23.6090 C.3        1 ****  0
   28 C23       56.6070    21.0700    23.1160 C.3        1 ****  0
   29 C24       55.5920    22.2020    23.3600 C.3        1 ****  0
   30 H1        52.5459    19.4673    22.0024 H          1 ****  0
   31 H2        53.2703    17.0656    22.3739 H          1 ****  0
   32 H3        51.4137    17.2264    22.4464 H          1 ****  0
   33 H4        51.7248    15.8948    24.2534 H          1 ****  0
   34 H5        54.4015    17.4041    24.9769 H          1 ****  0
   35 H6        54.2712    15.7507    24.1120 H          1 ****  0
   36 H7        53.7036    15.9274    25.8633 H          1 ****  0
   37 H8        51.6167    17.2967    26.4510 H          1 ****  0
   38 H9        50.5034    19.2306    27.2739 H          1 ****  0
   39 H10       49.6420    21.4430    26.9374 H          1 ****  0
   40 H11       50.3264    22.7447    24.9579 H          1 ****  0
   41 H12       48.6436    20.4504    23.7087 H          1 ****  0
   42 H13       48.9580    22.1474    22.9873 H          1 ****  0
   43 H14       48.0127    21.9731    24.5673 H          1 ****  0
   44 H15       52.3067    21.3049    24.5625 H          1 ****  0
   45 H16       50.3267    19.2423    23.2455 H          1 ****  0
   46 H17       50.4902    21.4907    21.9945 H          1 ****  0
   47 H18       52.3206    21.2371    22.0076 H          1 ****  0
   48 H19       52.4325    23.4295    23.5462 H          1 ****  0
   49 H20       50.7093    23.7428    23.0266 H          1 ****  0
   50 H21       53.1990    23.3117    21.0382 H          1 ****  0
   51 H22       53.5436    25.4308    21.2722 H          1 ****  0
   52 H23       52.1267    25.5758    22.4753 H          1 ****  0
   53 H24       51.5740    27.1082    20.5964 H          1 ****  0
   54 H25       52.2110    24.7501    18.8562 H          1 ****  0
   55 H26       49.4395    25.9917    19.9330 H          1 ****  0
   56 H27       49.8452    25.3627    21.6056 H          1 ****  0
   57 H28       55.7908    19.9599    24.8117 H          1 ****  0
   58 H29       57.3065    18.4456    22.5128 H          1 ****  0
   59 H30       56.6477    17.6898    24.0920 H          1 ****  0
   60 H31       58.0098    18.9390    24.1607 H          1 ****  0
   61 H32       56.8030    20.9426    22.0002 H          1 ****  0
   62 H33       57.6013    21.3212    23.6138 H          1 ****  0
   63 H34       54.6023    21.9404    22.8582 H          1 ****  0
   64 H35       55.9937    23.1873    22.9508 H          1 ****  0
   65 H36       55.4241    22.3195    24.4814 H          1 ****  0
@<TRIPOS>BOND
    1     1     2 1
    2     1    12 1
    3     1    23 1
    4     1    30 1
    5     2     3 1
    6     2    31 1
    7     2    32 1
    8     3     4 1
    9     3     5 1
   10     3    33 1
   11     4    34 1
   12     4    35 1
   13     4    36 1
   14     5     6 2
   15     5    37 1
   16     6     7 1
   17     6    12 1
   18     7     8 2
   19     7    38 1
   20     8     9 1
   21     8    39 1
   22     9    10 1
   23     9    11 1
   24     9    40 1
   25    10    41 1
   26    10    42 1
   27    10    43 1
   28    11    12 1
   29    11    13 1
   30    11    44 1
   31    12    45 1
   32    13    14 1
   33    13    46 1
   34    13    47 1
   35    14    15 1
   36    14    48 1
   37    14    49 1
   38    15    16 1
   39    15    22 1
   40    15    50 1
   41    16    17 1
   42    16    51 1
   43    16    52 1
   44    17    18 1
   45    17    19 1
   46    17    53 1
   47    18    54 1
   48    19    20 1
   49    19    55 1
   50    19    56 1
   51    20    21 2
   52    20    22 1
   53    23    24 1
   54    24    25 2
   55    24    26 1
   56    26    27 1
   57    26    28 1
   58    26    57 1
   59    27    58 1
   60    27    59 1
   61    27    60 1
   62    28    29 1
   63    28    61 1
   64    28    62 1
   65    29    63 1
   66    29    64 1
   67    29    65 1
@<TRIPOS>SUBSTRUCTURE
1   ****   1
@<TRIPOS>MOLECULE
1cvu
54  53  1  0  0
SMALL
FORMAL_CHARGES
@<TRIPOS>ATOM
    1 C1        29.4070    28.5600    44.4370 C.2        1 ****  0
    2 C2        28.3500    27.9380    45.3680 C.3        1 ****  0
    3 C3        27.1020    27.3720    44.6460 C.3        1 ****  0
    4 C4        27.3600    26.0270    43.9350 C.3        1 ****  0
    5 C5        26.2460    25.6650    42.9440 C.2        1 ****  0
    6 C6        25.3220    24.6780    43.0880 C.2        1 ****  0
    7 C7        25.2370    23.6980    44.2580 C.3        1 ****  0
    8 C8        23.9510    23.8650    45.0880 C.2        1 ****  0
    9 C9        23.8330    24.0410    46.4180 C.2        1 ****  0
   10 C10       24.9520    24.1160    47.4640 C.3        1 ****  0
   11 C11       24.5600    23.3000    48.6660 C.2        1 ****  0
   12 C12       25.2770    22.3580    49.3080 C.2        1 ****  0
   13 C13       26.6450    21.8160    49.0880 C.3        1 ****  0
   14 C14       27.3480    21.6530    50.4800 C.2        1 ****  0
   15 C15       28.6610    21.5870    50.8160 C.2        1 ****  0
   16 C16       29.9280    21.6370    49.8830 C.3        1 ****  0
   17 C17       30.1220    23.0720    49.3290 C.3        1 ****  0
   18 C18       31.6030    23.4560    49.2510 C.3        1 ****  0
   19 C19       32.0040    24.3330    50.4600 C.3        1 ****  0
   20 C20       33.4910    24.7640    50.4250 C.3        1 ****  0
   21 O1        30.6144    28.2777    44.6608 O.2        1 ****  0
   22 O2        29.0624    29.3235    43.4957 O.3        1 ****  0
   23 H1        28.0220    28.7126    46.1374 H          1 ****  0
   24 H2        28.8568    27.0438    45.8610 H          1 ****  0
   25 H3        26.7190    28.1354    43.8910 H          1 ****  0
   26 H4        26.3208    27.1715    45.4517 H          1 ****  0
   27 H5        27.4712    25.1975    44.7090 H          1 ****  0
   28 H6        28.3240    26.1384    43.3367 H          1 ****  0
   29 H7        26.1890    26.2656    42.0224 H          1 ****  0
   30 H8        24.5683    24.5756    42.2913 H          1 ****  0
   31 H9        26.1476    23.8256    44.9319 H          1 ****  0
   32 H10       25.2137    22.6485    43.8135 H          1 ****  0
   33 H11       23.0067    23.8369    44.5216 H          1 ****  0
   34 H12       22.8057    24.1438    46.8020 H          1 ****  0
   35 H13       25.1402    25.1992    47.7653 H          1 ****  0
   36 H14       25.9146    23.6971    47.0195 H          1 ****  0
   37 H15       23.5563    23.4990    49.0737 H          1 ****  0
   38 H16       24.7491    21.9008    50.1598 H          1 ****  0
   39 H17       27.2467    22.5150    48.4180 H          1 ****  0
   40 H18       26.5792    20.8033    48.5687 H          1 ****  0
   41 H19       26.6557    21.5792    51.3335 H          1 ****  0
   42 H20       28.8696    21.4840    51.8926 H          1 ****  0
   43 H21       29.8131    20.8963    49.0241 H          1 ****  0
   44 H22       30.8471    21.3496    50.4931 H          1 ****  0
   45 H23       29.5624    23.8187    49.9838 H          1 ****  0
   46 H24       29.7004    23.0959    48.2701 H          1 ****  0
   47 H25       31.8117    24.0125    48.2782 H          1 ****  0
   48 H26       32.2253    22.5011    49.2755 H          1 ****  0
   49 H27       31.7902    23.7715    51.4288 H          1 ****  0
   50 H28       31.3788    25.2846    50.4046 H          1 ****  0
   51 H29       34.1564    23.8399    50.4784 H          1 ****  0
   52 H30       33.7192    25.4654    51.2942 H          1 ****  0
   53 H31       33.6976    25.3187    49.4507 H          1 ****  0
   54 H32       28.0335    29.5399    43.3361 H          1 ****  0
@<TRIPOS>BOND
    1     1     2 1
    2     1    21 2
    3     1    22 1
    4     2     3 1
    5     2    23 1
    6     2    24 1
    7     3     4 1
    8     3    25 1
    9     3    26 1
   10     4     5 1
   11     4    27 1
   12     4    28 1
   13     5     6 2
   14     5    29 1
   15     6     7 1
   16     6    30 1
   17     7     8 1
   18     7    31 1
   19     7    32 1
   20     8     9 2
   21     8    33 1
   22     9    10 1
   23     9    34 1
   24    10    11 1
   25    10    35 1
   26    10    36 1
   27    11    12 2
   28    11    37 1
   29    12    13 1
   30    12    38 1
   31    13    14 1
   32    13    39 1
   33    13    40 1
   34    14    15 2
   35    14    41 1
   36    15    16 1
   37    15    42 1
   38    16    17 1
   39    16    43 1
   40    16    44 1
   41    17    18 1
   42    17    45 1
   43    17    46 1
   44    18    19 1
   45    18    47 1
   46    18    48 1
   47    19    20 1
   48    19    49 1
   49    19    50 1
   50    20    51 1
   51    20    52 1
   52    20    53 1
   53    22    54 1
@<TRIPOS>SUBSTRUCTURE
1   ****   1
@<TRIPOS>MOLECULE
1cx2
37  39  1  0  0
SMALL
FORMAL_CHARGES
@<TRIPOS>ATOM
    1 C1        27.5570    21.7340    16.8580 C.ar       1 ****  0
    2 C2        26.3220    22.0290    16.3660 C.ar       1 ****  0
    3 C3        27.3340    21.1490    18.2120 C.ar       1 ****  0
    4 C4        28.3530    20.7370    19.2320 C.3        1 ****  0
    5 C5        24.0280    21.4680    17.1130 C.ar       1 ****  0
    6 C6        23.4160    20.4550    17.8620 C.ar       1 ****  0
    7 C7        22.0460    20.2640    17.7610 C.ar       1 ****  0
    8 C8        21.2860    21.0960    16.9070 C.ar       1 ****  0
    9 C9        21.9030    22.1120    16.1580 C.ar       1 ****  0
   10 C10       23.2840    22.2960    16.2610 C.ar       1 ****  0
   11 C11       26.0700    22.6920    15.0500 C.ar       1 ****  0
   12 C12       26.3580    24.0720    14.8960 C.ar       1 ****  0
   13 C13       26.2700    24.6760    13.6280 C.ar       1 ****  0
   14 C14       25.9040    23.9150    12.5210 C.ar       1 ****  0
   15 C15       25.5890    22.5600    12.6710 C.ar       1 ****  0
   16 C16       25.6730    21.9420    13.9410 C.ar       1 ****  0
   17 N1        25.3740    21.6570    17.2920 N.ar       1 ****  0
   18 N2        26.0470    21.1010    18.4240 N.ar       1 ****  0
   19 N3        19.1480    19.1560    17.0210 N.am       1 ****  0
   20 O1        19.0440    21.3160    15.4960 O.2        1 ****  0
   21 O2        18.8590    21.6450    17.8080 O.2        1 ****  0
   22 Br1       25.9990    24.6630    10.8360 Br         1 ****  0
   23 F1        28.7090    21.8160    19.9730 F          1 ****  0
   24 F2        29.4120    20.1820    18.6220 F          1 ****  0
   25 F3        27.7870    19.8300    20.0360 F          1 ****  0
   26 S1        19.4820    20.8620    16.7780 S.O2       1 ****  0
   27 H1        28.5249    21.8948    16.3574 H          1 ****  0
   28 H2        24.0181    19.8150    18.5261 H          1 ****  0
   29 H3        21.5530    19.4690    18.3426 H          1 ****  0
   30 H4        21.3038    22.7571    15.4961 H          1 ****  0
   31 H5        23.7841    23.0852    15.6776 H          1 ****  0
   32 H6        26.6514    24.6728    15.7713 H          1 ****  0
   33 H7        26.4903    25.7489    13.5115 H          1 ****  0
   34 H8        25.2738    21.9710    11.7952 H          1 ****  0
   35 H9        25.4264    20.8745    14.0544 H          1 ****  0
   36 H10       19.6400    18.5596    16.2107 H          1 ****  0
   37 H11       18.0430    18.9733    17.0204 H          1 ****  0
@<TRIPOS>BOND
    1     1     2 ar
    2     1     3 ar
    3     1    27 1
    4     2    11 1
    5     2    17 ar
    6     3     4 1
    7     3    18 ar
    8     4    23 1
    9     4    24 1
   10     4    25 1
   11     5     6 ar
   12     5    10 ar
   13     5    17 1
   14     6     7 ar
   15     6    28 1
   16     7     8 ar
   17     7    29 1
   18     8     9 ar
   19     8    26 1
   20     9    10 ar
   21     9    30 1
   22    10    31 1
   23    11    12 ar
   24    11    16 ar
   25    12    13 ar
   26    12    32 1
   27    13    14 ar
   28    13    33 1
   29    14    15 ar
   30    14    22 1
   31    15    16 ar
   32    15    34 1
   33    16    35 1
   34    17    18 ar
   35    19    26 am
   36    19    36 1
   37    19    37 1
   38    20    26 2
   39    21    26 2
@<TRIPOS>SUBSTRUCTURE
1   ****   1
@<TRIPOS>MOLECULE
1d0l
64  65  1  0  0
SMALL
FORMAL_CHARGES
@<TRIPOS>ATOM
    1 C1         7.5730    23.7940    13.4880 C.3        1 ****  0
    2 C2         9.0640    24.0500    13.7740 C.3        1 ****  0
    3 C3         9.2150    25.0660    14.9270 C.3        1 ****  0
    4 C4         8.3440    26.3100    14.6710 C.3        1 ****  0
    5 C5         6.8720    25.9170    14.3800 C.3        1 ****  0
    6 O1         6.8570    25.0120    13.2780 O.3        1 ****  0
    7 O2         7.4870    22.9790    12.3230 O.3        1 ****  0
    8 N1         9.6957    22.7846    14.0938 N.am       1 ****  0
    9 C6        10.6571    22.2564    13.3156 C.2        1 ****  0
   10 O3        11.0851    22.8164    12.3046 O.2        1 ****  0
   11 C7        11.2641    20.9294    13.7076 C.3        1 ****  0
   12 O4        10.5510    25.4850    15.1350 O.3        1 ****  0
   13 O5         8.4100    27.1340    15.8230 O.3        1 ****  0
   14 S1         8.8950    28.6370    15.6410 S.O2       1 ****  0
   15 O6        10.2913    28.6673    15.2052 O.2        1 ****  0
   16 O7         8.7121    29.3074    16.9285 O.3        1 ****  0
   17 O8         8.0783    29.2878    14.6164 O.2        1 ****  0
   18 C8         5.8750    27.0530    14.0520 C.3        1 ****  0
   19 O9         6.1490    27.6020    12.7690 O.3        1 ****  0
   20 C9         6.5230    21.0780    11.4190 C.3        1 ****  0
   21 C10        6.2340    22.3890    12.0940 C.3        1 ****  0
   22 C11        5.4000    23.0840    11.0370 C.3        1 ****  0
   23 C12        4.3980    21.9760    10.7490 C.3        1 ****  0
   24 N2         5.2280    20.7050    10.8650 N.3        1 ****  0
   25 C13        7.0250    19.9890    12.3610 C.3        1 ****  0
   26 O10        6.0220    19.6590    13.3090 O.3        1 ****  0
   27 C14        3.7550    22.0640     9.3550 C.2        1 ****  0
   28 O11        4.4220    21.7950     8.3520 O.2        1 ****  0
   29 N3         2.4744    22.4710     9.2954 N.am       1 ****  0
   30 C15        1.7256    22.6267     8.0636 C.3        1 ****  0
   31 C16        0.2986    22.1257     8.1756 C.3        1 ****  0
   32 S2         0.1826    20.3087     8.2496 S.O2       1 ****  0
   33 O12       -0.7787    19.8276     7.2572 O.2        1 ****  0
   34 O13        1.4618    19.6746     7.9305 O.2        1 ****  0
   35 O14       -0.2311    19.8860     9.5877 O.3        1 ****  0
   36 H1         7.1027    23.2774    14.3889 H          1 ****  0
   37 H2         9.5741    24.4968    12.8576 H          1 ****  0
   38 H3         8.8711    24.5193    15.8664 H          1 ****  0
   39 H4         8.7340    26.8657    13.7552 H          1 ****  0
   40 H5         6.5079    25.4794    15.3677 H          1 ****  0
   41 H6         9.3851    22.2507    14.9828 H          1 ****  0
   42 H7        10.7622    20.5470    14.6571 H          1 ****  0
   43 H8        12.3865    21.0421    13.8724 H          1 ****  0
   44 H9        11.0971    20.1779    12.8667 H          1 ****  0
   45 H10       10.9120    26.0174    14.2427 H          1 ****  0
   46 H11        9.3296    28.8113    17.6918 H          1 ****  0
   47 H12        5.9348    27.8677    14.8471 H          1 ****  0
   48 H13        4.8208    26.6191    14.0432 H          1 ****  0
   49 H14        7.1641    28.0257    12.7601 H          1 ****  0
   50 H15        7.3609    21.1868    10.6537 H          1 ****  0
   51 H16        5.6897    22.3824    13.0957 H          1 ****  0
   52 H17        6.0140    23.3584    10.1165 H          1 ****  0
   53 H18        4.9464    24.0812    11.3522 H          1 ****  0
   54 H19        3.5158    22.0314    11.4689 H          1 ****  0
   55 H20        4.7166    19.9588    11.5253 H          1 ****  0
   56 H21        7.9700    20.3374    12.8950 H          1 ****  0
   57 H22        7.2696    19.0593    11.7483 H          1 ****  0
   58 H23        5.7760    20.5483    13.9079 H          1 ****  0
   59 H24        1.9706    22.6967    10.2266 H          1 ****  0
   60 H25        2.2594    22.0791     7.2182 H          1 ****  0
   61 H26        1.6724    23.7438     7.8424 H          1 ****  0
   62 H27       -0.3133    22.5129     7.2951 H          1 ****  0
   63 H28       -0.1171    22.5251     9.1591 H          1 ****  0
   64 H29       -1.1929    20.3563     9.8404 H          1 ****  0
@<TRIPOS>BOND
    1     1     2 1
    2     1     6 1
    3     1     7 1
    4     1    36 1
    5     2     3 1
    6     2     8 1
    7     2    37 1
    8     3     4 1
    9     3    12 1
   10     3    38 1
   11     4     5 1
   12     4    13 1
   13     4    39 1
   14     5     6 1
   15     5    18 1
   16     5    40 1
   17     7    21 1
   18     8     9 am
   19     8    41 1
   20     9    10 2
   21     9    11 1
   22    11    42 1
   23    11    43 1
   24    11    44 1
   25    12    45 1
   26    13    14 1
   27    14    15 2
   28    14    16 1
   29    14    17 2
   30    16    46 1
   31    18    19 1
   32    18    47 1
   33    18    48 1
   34    19    49 1
   35    20    21 1
   36    20    24 1
   37    20    25 1
   38    20    50 1
   39    21    22 1
   40    21    51 1
   41    22    23 1
   42    22    52 1
   43    22    53 1
   44    23    24 1
   45    23    27 1
   46    23    54 1
   47    24    55 1
   48    25    26 1
   49    25    56 1
   50    25    57 1
   51    26    58 1
   52    27    28 2
   53    27    29 am
   54    29    30 1
   55    29    59 1
   56    30    31 1
   57    30    60 1
   58    30    61 1
   59    31    32 1
   60    31    62 1
   61    31    63 1
   62    32    33 2
   63    32    34 2
   64    32    35 1
   65    35    64 1
@<TRIPOS>SUBSTRUCTURE
1   ****   1
@<TRIPOS>MOLECULE
1d3h
28  28  1  0  0
SMALL
FORMAL_CHARGES
@<TRIPOS>ATOM
    1 C1        50.1810    43.2660     0.0200 C.ar       1 ****  0
    2 C2        50.6820    44.4900     0.4310 C.ar       1 ****  0
    3 C3        51.1870    45.3780    -0.5400 C.ar       1 ****  0
    4 C4        51.1660    45.0150    -1.8730 C.ar       1 ****  0
    5 C5        50.6520    43.8260    -2.2890 C.ar       1 ****  0
    6 C6        50.1500    42.9190    -1.3190 C.ar       1 ****  0
    7 C7        51.7730    46.7000    -0.1590 C.3        1 ****  0
    8 F1        52.7580    46.9440    -0.7650 F          1 ****  0
    9 F2        52.0500    46.6020     1.0900 F          1 ****  0
   10 F3        50.9500    47.3820    -0.0700 F          1 ****  0
   11 N1        49.6187    41.6450    -1.6349 N.am       1 ****  0
   12 C8        49.1160    41.2215    -2.8083 C.2        1 ****  0
   13 C9        48.2888    40.0076    -2.8631 C.2        1 ****  0
   14 C10       47.7371    39.7147    -4.1606 C.1        1 ****  0
   15 C11       48.0303    39.2665    -1.6202 C.2        1 ****  0
   16 O1        48.5883    39.6645    -0.4412 O.3        1 ****  0
   17 C12       47.2703    37.9695    -1.4492 C.3        1 ****  0
   18 O2        49.2190    41.8421    -3.8536 O.2        1 ****  0
   19 N2        47.1691    39.2257    -5.0386 N.1        1 ****  0
   20 H1        49.8007    42.5566     0.7720 H          1 ****  0
   21 H2        50.6857    44.7646     1.4977 H          1 ****  0
   22 H3        51.5781    45.7097    -2.6219 H          1 ****  0
   23 H4        50.6258    43.5714    -3.3603 H          1 ****  0
   24 H5        49.6169    40.9206    -0.8305 H          1 ****  0
   25 H6        49.1569    40.5622    -0.3983 H          1 ****  0
   26 H7        46.8152    37.6606    -2.4477 H          1 ****  0
   27 H8        46.4530    38.0916    -0.6639 H          1 ****  0
   28 H9        47.9891    37.1575    -1.0978 H          1 ****  0
@<TRIPOS>BOND
    1     1     2 ar
    2     1     6 ar
    3     1    20 1
    4     2     3 ar
    5     2    21 1
    6     3     4 ar
    7     3     7 1
    8     4     5 ar
    9     4    22 1
   10     5     6 ar
   11     5    23 1
   12     6    11 1
   13     7     8 1
   14     7     9 1
   15     7    10 1
   16    11    12 am
   17    11    24 1
   18    12    13 1
   19    12    18 2
   20    13    14 1
   21    13    15 2
   22    14    19 3
   23    15    16 1
   24    15    17 1
   25    16    25 1
   26    17    26 1
   27    17    27 1
   28    17    28 1
@<TRIPOS>SUBSTRUCTURE
1   ****   1
@<TRIPOS>MOLECULE
1d4p
51  54  1  0  0
SMALL
FORMAL_CHARGES
@<TRIPOS>ATOM
    1 C1         0.3128     2.2762     0.7787 C.ar       1 ****  0
    2 C2        -0.1409     2.8082    -0.4652 C.ar       1 ****  0
    3 C3        -0.8630     4.0153    -0.4811 C.ar       1 ****  0
    4 C4        -1.1388     4.6994     0.6901 C.ar       1 ****  0
    5 C5        -0.7095     4.2191     1.9315 C.ar       1 ****  0
    6 C6         0.0050     3.0055     1.9668 C.ar       1 ****  0
    7 C7        -1.4282     4.7629    -1.5071 C.ar       1 ****  0
    8 C8        -2.0502     5.8924    -0.9410 C.ar       1 ****  0
    9 N1        -1.8346     5.8001     0.3916 N.ar       1 ****  0
   10 C9         1.0493     1.0835     0.8512 C.2        1 ****  0
   11 N2         1.3019     0.3456    -0.1642 N.2        1 ****  0
   12 N3         1.5725     0.6137     2.0295 N.pl3      1 ****  0
   13 C10       -2.7579     6.8940    -1.6380 C.2        1 ****  0
   14 O1        -2.8415     6.6612    -2.8404 O.2        1 ****  0
   15 N4        -3.3281     8.0187    -1.1406 N.am       1 ****  0
   16 C11       -4.1355     8.8601    -1.9646 C.3        1 ****  0
   17 C12       -3.8462    10.3608    -1.7333 C.3        1 ****  0
   18 C13       -4.2805    10.7636    -0.3003 C.3        1 ****  0
   19 C14       -3.6633     9.7873     0.7520 C.3        1 ****  0
   20 C15       -3.1993     8.3804     0.2359 C.3        1 ****  0
   21 C16       -3.9337    12.2520     0.0299 C.3        1 ****  0
   22 C17       -4.6756    13.2701    -0.7675 C.ar       1 ****  0
   23 C18       -4.1019    13.8448    -1.9274 C.ar       1 ****  0
   24 C19       -4.7823    14.8457    -2.6459 C.ar       1 ****  0
   25 C20       -6.0431    15.2921    -2.2127 C.ar       1 ****  0
   26 C21       -6.6332    14.7194    -1.0727 C.ar       1 ****  0
   27 C22       -5.9581    13.7107    -0.3595 C.ar       1 ****  0
   28 H1         0.0728     2.2774    -1.4064 H          1 ****  0
   29 H2        -0.9245     4.7753     2.8576 H          1 ****  0
   30 H3         0.3358     2.6077     2.9393 H          1 ****  0
   31 H4        -1.3953     4.5145    -2.5797 H          1 ****  0
   32 H5        -2.1803     6.5227     1.1197 H          1 ****  0
   33 H6         0.9343     0.6271    -1.1427 H          1 ****  0
   34 H7         1.4163     1.1639     2.9485 H          1 ****  0
   35 H8         2.1415    -0.3072     2.0400 H          1 ****  0
   36 H9        -5.2383     8.6459    -1.7706 H          1 ****  0
   37 H10       -3.8757     8.6258    -3.0496 H          1 ****  0
   38 H11       -4.3996    10.9920    -2.5046 H          1 ****  0
   39 H12       -2.7272    10.5457    -1.8483 H          1 ****  0
   40 H13       -5.4162    10.6783    -0.2503 H          1 ****  0
   41 H14       -4.4078     9.6419     1.6030 H          1 ****  0
   42 H15       -2.6990    10.2993     1.0801 H          1 ****  0
   43 H16       -2.1125     8.2280     0.5445 H          1 ****  0
   44 H17       -3.9647     7.6925     0.7263 H          1 ****  0
   45 H18       -2.8131    12.4149    -0.1020 H          1 ****  0
   46 H19       -4.2639    12.4100     1.1095 H          1 ****  0
   47 H20       -3.1122    13.5048    -2.2712 H          1 ****  0
   48 H21       -4.3260    15.2801    -3.5494 H          1 ****  0
   49 H22       -6.5669    16.0883    -2.7650 H          1 ****  0
   50 H23       -7.6253    15.0604    -0.7369 H          1 ****  0
   51 H24       -6.4328    13.2591     0.5259 H          1 ****  0
@<TRIPOS>BOND
    1     1     2 ar
    2     1     6 ar
    3     1    10 1
    4     2     3 ar
    5     2    28 1
    6     3     4 ar
    7     3     7 ar
    8     4     5 ar
    9     4     9 ar
   10     5     6 ar
   11     5    29 1
   12     6    30 1
   13     7     8 ar
   14     7    31 1
   15     8     9 ar
   16     8    13 1
   17     9    32 1
   18    10    11 2
   19    10    12 1
   20    11    33 1
   21    12    34 1
   22    12    35 1
   23    13    14 2
   24    13    15 am
   25    15    16 1
   26    15    20 1
   27    16    17 1
   28    16    36 1
   29    16    37 1
   30    17    18 1
   31    17    38 1
   32    17    39 1
   33    18    19 1
   34    18    21 1
   35    18    40 1
   36    19    20 1
   37    19    41 1
   38    19    42 1
   39    20    43 1
   40    20    44 1
   41    21    22 1
   42    21    45 1
   43    21    46 1
   44    22    23 ar
   45    22    27 ar
   46    23    24 ar
   47    23    47 1
   48    24    25 ar
   49    24    48 1
   50    25    26 ar
   51    25    49 1
   52    26    27 ar
   53    26    50 1
   54    27    51 1
@<TRIPOS>SUBSTRUCTURE
1   ****   1
@<TRIPOS>MOLECULE
1dam
34  34  1  0  0
SMALL
FORMAL_CHARGES
@<TRIPOS>ATOM
    1 C1        -3.1450    22.4880    13.0060 C.2        1 ****  0
    2 O1        -2.2720    21.7590    13.4940 O.2        1 ****  0
    3 N1        -3.1290    23.0530    11.7590 N.am       1 ****  0
    4 C2        -4.3800    23.7430    11.5100 C.3        1 ****  0
    5 C3        -4.7770    24.0400    13.0080 C.3        1 ****  0
    6 N2        -4.2750    22.8450    13.6390 N.am       1 ****  0
    7 C4        -4.3150    25.3550    13.6960 C.3        1 ****  0
    8 C5        -4.2170    25.0700    10.6790 C.3        1 ****  0
    9 C6        -5.5780    25.6920    10.3170 C.3        1 ****  0
   10 C7        -5.6410    26.7840     9.2670 C.3        1 ****  0
   11 C8        -6.9020    27.6040     9.4220 C.3        1 ****  0
   12 C9        -6.9640    28.6890     8.3180 C.3        1 ****  0
   13 C10       -6.7120    28.1880     6.8290 C.3        1 ****  0
   14 O2        -7.3650    27.2190     6.3800 O.3        1 ****  0
   15 O3        -5.7990    28.7430     6.2050 O.3        1 ****  0
   16 H1        -2.3665    22.9979    11.1144 H          1 ****  0
   17 H2        -5.0404    23.2297    10.9618 H          1 ****  0
   18 H3        -5.7565    24.2269    13.0834 H          1 ****  0
   19 H4        -4.6936    22.3666    14.4110 H          1 ****  0
   20 H5        -4.6543    25.3767    14.6364 H          1 ****  0
   21 H6        -4.6773    26.1399    13.1932 H          1 ****  0
   22 H7        -3.3158    25.3956    13.7016 H          1 ****  0
   23 H8        -3.6947    25.7285    11.2209 H          1 ****  0
   24 H9        -3.7212    24.8641     9.8353 H          1 ****  0
   25 H10       -6.1632    24.9467     9.9976 H          1 ****  0
   26 H11       -5.9562    26.0758    11.1594 H          1 ****  0
   27 H12       -4.8462    27.3824     9.3681 H          1 ****  0
   28 H13       -5.6310    26.3663     8.3585 H          1 ****  0
   29 H14       -7.6988    27.0049     9.3432 H          1 ****  0
   30 H15       -6.9029    28.0442    10.3199 H          1 ****  0
   31 H16       -7.8723    29.1060     8.3503 H          1 ****  0
   32 H17       -6.2721    29.3794     8.5291 H          1 ****  0
   33 H18       -8.1395    26.7833     6.9642 H          1 ****  0
   34 H19       -5.2798    29.5631     6.6397 H          1 ****  0
@<TRIPOS>BOND
    1     1     2 2
    2     1     3 am
    3     1     6 am
    4     3     4 1
    5     3    16 1
    6     4     5 1
    7     4     8 1
    8     4    17 1
    9     5     6 1
   10     5     7 1
   11     5    18 1
   12     6    19 1
   13     7    20 1
   14     7    21 1
   15     7    22 1
   16     8     9 1
   17     8    23 1
   18     8    24 1
   19     9    10 1
   20     9    25 1
   21     9    26 1
   22    10    11 1
   23    10    27 1
   24    10    28 1
   25    11    12 1
   26    11    29 1
   27    11    30 1
   28    12    13 1
   29    12    31 1
   30    12    32 1
   31    13    14 1
   32    13    15 1
   33    14    33 1
   34    15    34 1
@<TRIPOS>SUBSTRUCTURE
1   ****   1
@<TRIPOS>MOLECULE
1dbb
53  56  1  0  0
SMALL
FORMAL_CHARGES
@<TRIPOS>ATOM
    1 C1         0.6070    -1.5860    -3.3980 C.3        1 ****  0
    2 C2         1.8050    -2.2250    -4.0650 C.3        1 ****  0
    3 C3         2.9610    -1.2460    -3.8520 C.2        1 ****  0
    4 C4         3.2120    -0.8730    -2.5720 C.2        1 ****  0
    5 C5         2.1850    -0.9100    -1.6080 C.2        1 ****  0
    6 C6         2.3940    -0.5420    -0.1690 C.3        1 ****  0
    7 C7         1.3990     0.4520     0.2160 C.3        1 ****  0
    8 C8         0.0000     0.0000     0.0000 C.3        1 ****  0
    9 C9        -0.2200    -0.3250    -1.4740 C.3        1 ****  0
   10 C10        0.7730    -1.3890    -1.8920 C.3        1 ****  0
   11 C11       -1.6080    -0.7760    -1.7510 C.3        1 ****  0
   12 C12       -2.5520     0.2310    -1.2420 C.3        1 ****  0
   13 C13       -2.3690     0.7070     0.2600 C.3        1 ****  0
   14 C14       -0.9470     1.1420     0.4110 C.3        1 ****  0
   15 C15       -1.0410     1.9590     1.7080 C.3        1 ****  0
   16 C16       -2.4520     2.5220     1.7910 C.3        1 ****  0
   17 C17       -3.2390     1.8760     0.6680 C.3        1 ****  0
   18 C18       -2.6090    -0.4350     1.2500 C.3        1 ****  0
   19 C19        0.5690    -2.7520    -1.2500 C.3        1 ****  0
   20 C20       -4.6750     1.6950     0.9920 C.2        1 ****  0
   21 C21       -5.7020     1.7570    -0.0770 C.3        1 ****  0
   22 O1         3.6820    -0.8270    -4.7800 O.2        1 ****  0
   23 O2        -5.0600     1.6020     2.1340 O.2        1 ****  0
   24 H1         0.3872    -0.5820    -3.8913 H          1 ****  0
   25 H2        -0.2639    -2.3086    -3.5359 H          1 ****  0
   26 H3         1.6121    -2.3934    -5.1759 H          1 ****  0
   27 H4         2.0353    -3.2503    -3.6230 H          1 ****  0
   28 H5         4.2221    -0.5401    -2.2854 H          1 ****  0
   29 H6         3.4458    -0.1307    -0.0138 H          1 ****  0
   30 H7         2.2764    -1.4703     0.4822 H          1 ****  0
   31 H8         1.5815     1.4184    -0.3606 H          1 ****  0
   32 H9         1.5203     0.6212     1.3368 H          1 ****  0
   33 H10       -0.2041    -0.9339     0.6211 H          1 ****  0
   34 H11       -0.0586     0.6276    -2.0791 H          1 ****  0
   35 H12       -1.8021    -1.7855    -1.2583 H          1 ****  0
   36 H13       -1.7507    -0.8956    -2.8757 H          1 ****  0
   37 H14       -3.6151    -0.1570    -1.3793 H          1 ****  0
   38 H15       -2.3264     1.1624    -1.8595 H          1 ****  0
   39 H16       -0.3789     1.8580    -0.2703 H          1 ****  0
   40 H17       -0.2721     2.8007     1.7090 H          1 ****  0
   41 H18       -0.8215     1.2992     2.6114 H          1 ****  0
   42 H19       -2.4425     3.6564     1.6783 H          1 ****  0
   43 H20       -2.9239     2.2967     2.8040 H          1 ****  0
   44 H21       -3.4092     2.5093    -0.2645 H          1 ****  0
   45 H22       -3.6876    -0.7938     1.1629 H          1 ****  0
   46 H23       -2.3936    -0.0868     2.3139 H          1 ****  0
   47 H24       -1.9059    -1.2981     1.0041 H          1 ****  0
   48 H25        1.3644    -3.4747    -1.6304 H          1 ****  0
   49 H26       -0.4723    -3.1493    -1.4897 H          1 ****  0
   50 H27        0.6645    -2.6513    -0.1185 H          1 ****  0
   51 H28       -5.1901     1.8427    -1.0920 H          1 ****  0
   52 H29       -6.3945     2.6466     0.0921 H          1 ****  0
   53 H30       -6.3271     0.8040    -0.0519 H          1 ****  0
@<TRIPOS>BOND
    1     1     2 1
    2     1    10 1
    3     1    24 1
    4     1    25 1
    5     2     3 1
    6     2    26 1
    7     2    27 1
    8     3     4 1
    9     3    22 2
   10     4     5 2
   11     4    28 1
   12     5     6 1
   13     5    10 1
   14     6     7 1
   15     6    29 1
   16     6    30 1
   17     7     8 1
   18     7    31 1
   19     7    32 1
   20     8     9 1
   21     8    14 1
   22     8    33 1
   23     9    10 1
   24     9    11 1
   25     9    34 1
   26    10    19 1
   27    11    12 1
   28    11    35 1
   29    11    36 1
   30    12    13 1
   31    12    37 1
   32    12    38 1
   33    13    14 1
   34    13    17 1
   35    13    18 1
   36    14    15 1
   37    14    39 1
   38    15    16 1
   39    15    40 1
   40    15    41 1
   41    16    17 1
   42    16    42 1
   43    16    43 1
   44    17    20 1
   45    17    44 1
   46    18    45 1
   47    18    46 1
   48    18    47 1
   49    19    48 1
   50    19    49 1
   51    19    50 1
   52    20    21 1
   53    20    23 2
   54    21    51 1
   55    21    52 1
   56    21    53 1
@<TRIPOS>SUBSTRUCTURE
1   ****   1
@<TRIPOS>MOLECULE
1dd7
60  64  1  0  0
SMALL
FORMAL_CHARGES
@<TRIPOS>ATOM
    1 N1        68.0280    -8.9750    52.3590 N.ar       1 ****  0
    2 C1        66.6830    -8.8460    52.4850 C.ar       1 ****  0
    3 C2        66.3670    -9.1610    53.7660 C.ar       1 ****  0
    4 N2        67.5180    -9.4670    54.4400 N.ar       1 ****  0
    5 C3        68.4970    -9.3400    53.5470 C.ar       1 ****  0
    6 C4        68.7810    -8.7610    51.2500 C.ar       1 ****  0
    7 N3        70.1210    -8.9500    51.2640 N.ar       1 ****  0
    8 C5        70.9390    -8.7910    50.1860 C.ar       1 ****  0
    9 C6        70.3220    -8.4010    48.9660 C.ar       1 ****  0
   10 C7        68.9490    -8.2000    48.9350 C.ar       1 ****  0
   11 N4        68.2220    -8.3840    50.0620 N.ar       1 ****  0
   12 N5        72.2567    -9.0345    50.3503 N.pl3      1 ****  0
   13 C8        72.7887    -9.2675    51.6823 C.3        1 ****  0
   14 C9        73.3617   -10.6805    51.7163 C.3        1 ****  0
   15 N6        74.4317   -10.7405    50.7413 N.am       1 ****  0
   16 C10       74.0647   -10.4295    49.3513 C.3        1 ****  0
   17 C11       73.2077    -9.1095    49.2243 C.3        1 ****  0
   18 C12       75.6912   -11.0549    51.0930 C.2        1 ****  0
   19 O1        75.9922   -11.3079    52.2950 O.2        1 ****  0
   20 O2        76.6792   -11.1119    50.1640 O.3        1 ****  0
   21 C13       78.0622   -11.4349    50.3540 C.3        1 ****  0
   22 C14       74.0997    -7.8065    49.1483 C.3        1 ****  0
   23 C15       73.3167    -6.5245    48.9783 C.2        1 ****  0
   24 O3        72.9577    -6.1785    47.8093 O.2        1 ****  0
   25 N7        72.9918    -5.7532    50.0312 N.am       1 ****  0
   26 C16       72.2381    -4.5155    49.9819 C.3        1 ****  0
   27 C17       71.2771    -4.5065    51.0939 C.ar       1 ****  0
   28 C18       71.5621    -3.7665    52.2589 C.ar       1 ****  0
   29 C19       70.6681    -3.7595    53.3509 C.ar       1 ****  0
   30 C20       69.4701    -4.4855    53.2389 C.ar       1 ****  0
   31 C21       69.1931    -5.2165    52.1129 C.ar       1 ****  0
   32 C22       70.0681    -5.2315    51.0209 C.ar       1 ****  0
   33 O4        68.4751    -4.6425    54.1239 O.3        1 ****  0
   34 C23       67.4861    -5.4855    53.5569 C.3        1 ****  0
   35 O5        68.0061    -5.8115    52.2699 O.3        1 ****  0
   36 H1        65.9789    -8.5421    51.6943 H          1 ****  0
   37 H2        65.3517    -9.1691    54.1931 H          1 ****  0
   38 H3        69.5622    -9.5155    53.7657 H          1 ****  0
   39 H4        70.9265    -8.2600    48.0560 H          1 ****  0
   40 H5        68.4544    -7.8929    47.9999 H          1 ****  0
   41 H6        71.9700    -9.1487    52.4666 H          1 ****  0
   42 H7        73.6035    -8.5063    51.9196 H          1 ****  0
   43 H8        72.5538   -11.4471    51.4732 H          1 ****  0
   44 H9        73.7580   -10.9240    52.7571 H          1 ****  0
   45 H10       73.4898   -11.3050    48.9012 H          1 ****  0
   46 H11       75.0354   -10.2550    48.7796 H          1 ****  0
   47 H12       72.6351    -9.1578    48.2397 H          1 ****  0
   48 H13       78.6054   -11.3862    49.3529 H          1 ****  0
   49 H14       78.1657   -12.4750    50.8090 H          1 ****  0
   50 H15       78.5283   -10.6804    51.0703 H          1 ****  0
   51 H16       74.8483    -7.9092    48.2947 H          1 ****  0
   52 H17       74.6269    -7.7244    50.1558 H          1 ****  0
   53 H18       73.3238    -6.0875    51.0058 H          1 ****  0
   54 H19       71.6934    -4.4211    48.9849 H          1 ****  0
   55 H20       72.9477    -3.6286    50.0793 H          1 ****  0
   56 H21       72.4959    -3.1853    52.3180 H          1 ****  0
   57 H22       70.9037    -3.1984    54.2690 H          1 ****  0
   58 H23       69.8160    -5.8032    50.1137 H          1 ****  0
   59 H24       66.4839    -4.9485    53.4736 H          1 ****  0
   60 H25       67.2838    -6.4098    54.1928 H          1 ****  0
@<TRIPOS>BOND
    1     1     2 ar
    2     1     5 ar
    3     1     6 1
    4     2     3 ar
    5     2    36 1
    6     3     4 ar
    7     3    37 1
    8     4     5 ar
    9     5    38 1
   10     6     7 ar
   11     6    11 ar
   12     7     8 ar
   13     8     9 ar
   14     8    12 1
   15     9    10 ar
   16     9    39 1
   17    10    11 ar
   18    10    40 1
   19    12    13 1
   20    12    17 1
   21    13    14 1
   22    13    41 1
   23    13    42 1
   24    14    15 1
   25    14    43 1
   26    14    44 1
   27    15    16 1
   28    15    18 am
   29    16    17 1
   30    16    45 1
   31    16    46 1
   32    17    22 1
   33    17    47 1
   34    18    19 2
   35    18    20 1
   36    20    21 1
   37    21    48 1
   38    21    49 1
   39    21    50 1
   40    22    23 1
   41    22    51 1
   42    22    52 1
   43    23    24 2
   44    23    25 am
   45    25    26 1
   46    25    53 1
   47    26    27 1
   48    26    54 1
   49    26    55 1
   50    27    28 ar
   51    27    32 ar
   52    28    29 ar
   53    28    56 1
   54    29    30 ar
   55    29    57 1
   56    30    31 ar
   57    30    33 1
   58    31    32 ar
   59    31    35 1
   60    32    58 1
   61    33    34 1
   62    34    35 1
   63    34    59 1
   64    34    60 1
@<TRIPOS>SUBSTRUCTURE
1   ****   1
@<TRIPOS>MOLECULE
1dg5
39  40  1  0  0
SMALL
FORMAL_CHARGES
@<TRIPOS>ATOM
    1 C1         5.9830    25.7930    10.1880 C.ar       1 ****  0
    2 N1         6.2400    26.2760     8.9520 N.ar       1 ****  0
    3 C2         6.5570    25.4290     7.9930 C.ar       1 ****  0
    4 N2         6.8001    25.9034     6.7527 N.pl3      1 ****  0
    5 N3         6.6800    24.0740     8.0500 N.ar       1 ****  0
    6 C3         6.4370    23.5410     9.2500 C.ar       1 ****  0
    7 N4         6.5306    22.2069     9.4343 N.pl3      1 ****  0
    8 C4         6.0550    24.4400    10.4130 C.ar       1 ****  0
    9 C5         5.7660    23.8470    11.7890 C.3        1 ****  0
   10 C6         5.4170    24.8530    12.8490 C.ar       1 ****  0
   11 C7         6.3880    25.0710    13.8240 C.ar       1 ****  0
   12 C8         6.1740    26.0090    14.8470 C.ar       1 ****  0
   13 O1         7.1040    26.2590    15.8270 O.3        1 ****  0
   14 C9         8.2680    25.4640    15.8470 C.3        1 ****  0
   15 C10        4.9590    26.7200    14.8540 C.ar       1 ****  0
   16 O2         4.7110    27.6750    15.8490 O.3        1 ****  0
   17 C11        5.2380    28.8840    15.3710 C.3        1 ****  0
   18 C12        3.9730    26.5030    13.8830 C.ar       1 ****  0
   19 O3         2.8140    27.2690    14.0130 O.3        1 ****  0
   20 C13        2.0460    27.2620    12.7990 C.3        1 ****  0
   21 C14        4.1840    25.5560    12.8500 C.ar       1 ****  0
   22 H1         5.7180    26.4789    11.0081 H          1 ****  0
   23 H2         6.7387    26.9665     6.5582 H          1 ****  0
   24 H3         7.0564    25.2207     5.9527 H          1 ****  0
   25 H4         6.8027    21.5640     8.6070 H          1 ****  0
   26 H5         6.3336    21.7801    10.4094 H          1 ****  0
   27 H6         6.6640    23.2340    12.1317 H          1 ****  0
   28 H7         4.8377    23.1983    11.6588 H          1 ****  0
   29 H8         7.3312    24.5030    13.7922 H          1 ****  0
   30 H9         8.9367    25.7900    16.7109 H          1 ****  0
   31 H10        8.8271    25.5579    14.8580 H          1 ****  0
   32 H11        7.9737    24.3723    15.9922 H          1 ****  0
   33 H12        5.0657    29.7056    16.1423 H          1 ****  0
   34 H13        4.7483    29.1637    14.3803 H          1 ****  0
   35 H14        6.3581    28.7619    15.1974 H          1 ****  0
   36 H15        1.1083    27.8952    12.9382 H          1 ****  0
   37 H16        1.7629    26.1943    12.5172 H          1 ****  0
   38 H17        2.6740    27.7027    11.9558 H          1 ****  0
   39 H18        3.4204    25.3726    12.0776 H          1 ****  0
@<TRIPOS>BOND
    1     1     2 ar
    2     1     8 ar
    3     1    22 1
    4     2     3 ar
    5     3     4 1
    6     3     5 ar
    7     4    23 1
    8     4    24 1
    9     5     6 ar
   10     6     7 1
   11     6     8 ar
   12     7    25 1
   13     7    26 1
   14     8     9 1
   15     9    10 1
   16     9    27 1
   17     9    28 1
   18    10    11 ar
   19    10    21 ar
   20    11    12 ar
   21    11    29 1
   22    12    13 1
   23    12    15 ar
   24    13    14 1
   25    14    30 1
   26    14    31 1
   27    14    32 1
   28    15    16 1
   29    15    18 ar
   30    16    17 1
   31    17    33 1
   32    17    34 1
   33    17    35 1
   34    18    19 1
   35    18    21 ar
   36    19    20 1
   37    20    36 1
   38    20    37 1
   39    20    38 1
   40    21    39 1
@<TRIPOS>SUBSTRUCTURE
1   ****   1
@<TRIPOS>MOLECULE
1dhf
51  53  1  0  0
SMALL
FORMAL_CHARGES
@<TRIPOS>ATOM
    1 N1        -3.1605     5.0644    -3.6607 N.2        1 ****  0
    2 C1        -2.0675     5.5004    -4.3037 C.2        1 ****  0
    3 N2        -1.7905     6.7348    -4.6029 N.3        1 ****  0
    4 N3        -1.0485     4.5834    -4.5937 N.am       1 ****  0
    5 C2        -1.1205     3.2564    -4.3197 C.2        1 ****  0
    6 O1        -0.1595     2.5234    -4.6037 O.2        1 ****  0
    7 C3        -2.3475     2.8104    -3.6357 C.ar       1 ****  0
    8 N4        -2.4645     1.4944    -3.3147 N.ar       1 ****  0
    9 C4        -3.5625     1.1594    -2.6617 C.ar       1 ****  0
   10 C5        -4.5055     2.1854    -2.3757 C.ar       1 ****  0
   11 N5        -4.3965     3.4304    -2.7077 N.ar       1 ****  0
   12 C6        -3.2985     3.7314    -3.3417 C.ar       1 ****  0
   13 C7        -3.7685    -0.2486    -2.2917 C.3        1 ****  0
   14 N6        -2.6205    -1.1337    -2.2579 N.pl3      1 ****  0
   15 C8         0.9160    -1.0450    -0.1330 C.ar       1 ****  0
   16 C9         0.0000     0.0000     0.0000 C.ar       1 ****  0
   17 C10       -1.2230     0.0100    -0.7160 C.ar       1 ****  0
   18 C11       -1.4930    -1.0090    -1.5260 C.ar       1 ****  0
   19 C12       -0.5700    -2.1220    -1.6940 C.ar       1 ****  0
   20 C13        0.6140    -2.1070    -1.0200 C.ar       1 ****  0
   21 C14        2.1780    -0.9430     0.6240 C.2        1 ****  0
   22 O2         3.0260    -1.8230     0.5560 O.2        1 ****  0
   23 N7         2.4089     0.1437     1.3821 N.am       1 ****  0
   24 C15        3.5269     0.4525     2.2523 C.3        1 ****  0
   25 C16        4.8569     0.5875     1.4233 C.3        1 ****  0
   26 C17        5.0309     2.1395     1.0133 C.3        1 ****  0
   27 C18        6.3479     2.4255     0.2603 C.2        1 ****  0
   28 O3         7.0637     1.4023     0.0918 O.2        1 ****  0
   29 O4         6.6261     3.5899    -0.1325 O.3        1 ****  0
   30 C19        3.3379     1.6925     3.0853 C.2        1 ****  0
   31 O5         2.5260     2.6131     2.8010 O.2        1 ****  0
   32 O6         4.1164     1.7215     4.0756 O.3        1 ****  0
   33 H1        -2.5181     7.5138    -4.4143 H          1 ****  0
   34 H2        -0.8323     6.9837    -5.0407 H          1 ****  0
   35 H3        -0.1484     4.9566    -5.0654 H          1 ****  0
   36 H4        -5.4110     1.8927    -1.8209 H          1 ****  0
   37 H5        -4.5544    -0.6968    -2.9853 H          1 ****  0
   38 H6        -4.0853    -0.1885    -1.1983 H          1 ****  0
   39 H7        -2.6743    -2.0035    -2.9000 H          1 ****  0
   40 H8         0.2333     0.8366     0.6775 H          1 ****  0
   41 H9        -1.9341     0.8437    -0.6038 H          1 ****  0
   42 H10       -0.8251    -2.9642    -2.3565 H          1 ****  0
   43 H11        1.3388    -2.9236    -1.1655 H          1 ****  0
   44 H12        1.6414     0.9056     1.3354 H          1 ****  0
   45 H13        3.5913    -0.4258     2.9762 H          1 ****  0
   46 H14        4.8167    -0.0699     0.4928 H          1 ****  0
   47 H15        5.7463     0.2438     2.0482 H          1 ****  0
   48 H16        4.9752     2.7905     1.9475 H          1 ****  0
   49 H17        4.1797     2.3899     0.2976 H          1 ****  0
   50 H18        5.9533     4.3908     0.0596 H          1 ****  0
   51 H19        4.7772     0.9081     4.2565 H          1 ****  0
@<TRIPOS>BOND
    1     1     2 2
    2     1    12 1
    3     2     3 1
    4     2     4 1
    5     3    33 1
    6     3    34 1
    7     4     5 am
    8     4    35 1
    9     5     6 2
   10     5     7 1
   11     7     8 ar
   12     7    12 ar
   13     8     9 ar
   14     9    10 ar
   15     9    13 1
   16    10    11 ar
   17    10    36 1
   18    11    12 ar
   19    13    14 1
   20    13    37 1
   21    13    38 1
   22    14    18 1
   23    14    39 1
   24    15    16 ar
   25    15    20 ar
   26    15    21 1
   27    16    17 ar
   28    16    40 1
   29    17    18 ar
   30    17    41 1
   31    18    19 ar
   32    19    20 ar
   33    19    42 1
   34    20    43 1
   35    21    22 2
   36    21    23 am
   37    23    24 1
   38    23    44 1
   39    24    25 1
   40    24    30 1
   41    24    45 1
   42    25    26 1
   43    25    46 1
   44    25    47 1
   45    26    27 1
   46    26    48 1
   47    26    49 1
   48    27    28 2
   49    27    29 1
   50    29    50 1
   51    30    31 2
   52    30    32 1
   53    32    51 1
@<TRIPOS>SUBSTRUCTURE
1   ****   1
@<TRIPOS>MOLECULE
1did
24  24  1  0  0
SMALL
FORMAL_CHARGES
@<TRIPOS>ATOM
    1 C1        -0.8010    -1.2700     3.4000 C.3        1 ****  0
    2 O1        -0.1571    -1.3191     4.6759 O.3        1 ****  0
    3 C2         0.0783    -0.9217     2.1846 C.3        1 ****  0
    4 C3        -0.5737    -1.1097     0.8216 C.3        1 ****  0
    5 O2        -2.0010    -1.0271     0.8528 O.3        1 ****  0
    6 C4         0.0133     0.0053    -0.0184 C.3        1 ****  0
    7 O3         0.6166    -0.5429    -1.1933 O.3        1 ****  0
    8 C5         0.7823     0.8893     0.8966 C.3        1 ****  0
    9 C6         0.6500     2.4095     0.6894 C.3        1 ****  0
   10 O4        -0.6314     3.0382     0.7782 O.3        1 ****  0
   11 N1         0.4233     0.4363     2.2146 N.3        1 ****  0
   12 H1        -1.3189    -2.2673     3.2083 H          1 ****  0
   13 H2        -1.5272    -0.3952     3.4834 H          1 ****  0
   14 H3         0.5705    -2.1439     4.6885 H          1 ****  0
   15 H4         0.9555    -1.6432     2.2831 H          1 ****  0
   16 H5        -0.3666    -2.1524     0.4098 H          1 ****  0
   17 H6        -2.3035    -0.0434     1.2412 H          1 ****  0
   18 H7        -0.7375     0.7200    -0.4929 H          1 ****  0
   19 H8         1.3870    -1.2729    -0.9040 H          1 ****  0
   20 H9         1.8969     0.7876     0.6799 H          1 ****  0
   21 H10        1.1131     2.6771    -0.3174 H          1 ****  0
   22 H11        1.1881     2.8263     1.6039 H          1 ****  0
   23 H12       -1.2593     2.7126    -0.0642 H          1 ****  0
   24 H13        1.2741     0.6020     2.9239 H          1 ****  0
@<TRIPOS>BOND
    1     1     2 1
    2     1     3 1
    3     1    12 1
    4     1    13 1
    5     2    14 1
    6     3     4 1
    7     3    11 1
    8     3    15 1
    9     4     5 1
   10     4     6 1
   11     4    16 1
   12     5    17 1
   13     6     7 1
   14     6     8 1
   15     6    18 1
   16     7    19 1
   17     8     9 1
   18     8    11 1
   19     8    20 1
   20     9    10 1
   21     9    21 1
   22     9    22 1
   23    10    23 1
   24    11    24 1
@<TRIPOS>SUBSTRUCTURE
1   ****   1
@<TRIPOS>MOLECULE
1dmp
76  80  1  0  0
SMALL
FORMAL_CHARGES
@<TRIPOS>ATOM
    1 C1        -8.8900    15.3220    27.7390 C.2        1 ****  0
    2 O1        -8.4080    14.2130    27.6200 O.2        1 ****  0
    3 N1        -8.6090    16.1690    26.7400 N.am       1 ****  0
    4 C2        -8.0330    15.5860    25.4850 C.3        1 ****  0
    5 C3        -8.6780    17.6490    26.9140 C.3        1 ****  0
    6 C4       -10.0180    18.2720    27.1610 C.3        1 ****  0
    7 O2        -9.7860    19.6250    26.9240 O.3        1 ****  0
    8 C5       -10.5910    18.0230    28.5350 C.3        1 ****  0
    9 O3       -11.8230    18.6470    28.5540 O.3        1 ****  0
   10 C6       -10.8300    16.5590    28.8550 C.3        1 ****  0
   11 N2        -9.6360    15.6470    28.8450 N.am       1 ****  0
   12 C7        -9.4130    14.8750    30.0960 C.3        1 ****  0
   13 C8        -8.7170    16.0040    24.2210 C.ar       1 ****  0
   14 C9       -10.1160    15.9180    24.1240 C.ar       1 ****  0
   15 C10      -10.8140    16.3270    22.9750 C.ar       1 ****  0
   16 C11      -10.0790    16.8490    21.9070 C.ar       1 ****  0
   17 C12       -8.6690    16.9590    21.9960 C.ar       1 ****  0
   18 N3        -7.9810    17.6690    20.9750 N.pl3      1 ****  0
   19 C13       -7.9820    16.5160    23.1460 C.ar       1 ****  0
   20 C14       -7.5250    18.1310    27.8140 C.3        1 ****  0
   21 C15       -6.2440    18.1380    26.9920 C.ar       1 ****  0
   22 C16       -5.2230    17.1850    27.2320 C.ar       1 ****  0
   23 C17       -4.0590    17.1780    26.4540 C.ar       1 ****  0
   24 C18       -3.9210    18.1180    25.4200 C.ar       1 ****  0
   25 C19       -4.9270    19.0750    25.1520 C.ar       1 ****  0
   26 C20       -6.0910    19.0880    25.9470 C.ar       1 ****  0
   27 C21      -12.0200    15.8570    28.1040 C.3        1 ****  0
   28 C22      -12.5410    14.5960    28.7910 C.ar       1 ****  0
   29 C23      -13.3710    14.7000    29.9260 C.ar       1 ****  0
   30 C24      -13.7780    13.5480    30.6210 C.ar       1 ****  0
   31 C25      -13.3570    12.2800    30.1720 C.ar       1 ****  0
   32 C26      -12.5360    12.1470    29.0280 C.ar       1 ****  0
   33 C27      -12.1320    13.3120    28.3390 C.ar       1 ****  0
   34 C28       -9.5100    15.5830    31.4300 C.ar       1 ****  0
   35 C29      -10.4550    15.1340    32.3800 C.ar       1 ****  0
   36 C30      -10.4860    15.6970    33.6690 C.ar       1 ****  0
   37 N4       -11.4110    15.2210    34.6490 N.pl3      1 ****  0
   38 C31       -9.5810    16.7250    34.0020 C.ar       1 ****  0
   39 C32       -8.6410    17.2010    33.0480 C.ar       1 ****  0
   40 C33       -8.6070    16.6220    31.7630 C.ar       1 ****  0
   41 H1        -8.0418    14.4485    25.5596 H          1 ****  0
   42 H2        -6.9724    15.9977    25.4123 H          1 ****  0
   43 H3        -8.5143    18.0825    25.8724 H          1 ****  0
   44 H4       -10.8159    17.8147    26.4872 H          1 ****  0
   45 H5        -9.0075    19.9898    27.6102 H          1 ****  0
   46 H6        -9.8422    18.4120    29.3015 H          1 ****  0
   47 H7       -12.4708    18.2041    27.7832 H          1 ****  0
   48 H8       -11.1363    16.6979    29.9443 H          1 ****  0
   49 H9        -8.3965    14.3632    30.0301 H          1 ****  0
   50 H10      -10.3056    14.1662    30.1194 H          1 ****  0
   51 H11      -10.6849    15.5164    24.9774 H          1 ****  0
   52 H12      -11.9104    16.2386    22.9176 H          1 ****  0
   53 H13      -10.5979    17.1763    20.9922 H          1 ****  0
   54 H14       -8.5152    18.0056    20.0957 H          1 ****  0
   55 H15       -6.9228    17.8732    21.0767 H          1 ****  0
   56 H16       -6.8831    16.5724    23.1968 H          1 ****  0
   57 H17       -7.4136    17.4470    28.7192 H          1 ****  0
   58 H18       -7.7456    19.1821    28.1963 H          1 ****  0
   59 H19       -5.3462    16.4436    28.0373 H          1 ****  0
   60 H20       -3.2614    16.4442    26.6506 H          1 ****  0
   61 H21       -3.0082    18.1097    24.8035 H          1 ****  0
   62 H22       -4.8027    19.8008    24.3328 H          1 ****  0
   63 H23       -6.8801    19.8330    25.7584 H          1 ****  0
   64 H24      -11.6996    15.6037    27.0397 H          1 ****  0
   65 H25      -12.8831    16.6018    28.1118 H          1 ****  0
   66 H26      -13.7032    15.6920    30.2709 H          1 ****  0
   67 H27      -14.4216    13.6356    31.5106 H          1 ****  0
   68 H28      -13.6723    11.3784    30.7207 H          1 ****  0
   69 H29      -12.2170    11.1517    28.6802 H          1 ****  0
   70 H30      -11.4951    13.2248    27.4445 H          1 ****  0
   71 H31      -11.1698    14.3405    32.1104 H          1 ****  0
   72 H32      -12.1077    14.4316    34.3973 H          1 ****  0
   73 H33      -11.4149    15.6498    35.6429 H          1 ****  0
   74 H34       -9.6024    17.1640    35.0120 H          1 ****  0
   75 H35       -7.9459    18.0143    33.3101 H          1 ****  0
   76 H36       -7.8780    16.9778    31.0179 H          1 ****  0
@<TRIPOS>BOND
    1     1     2 2
    2     1     3 am
    3     1    11 am
    4     3     4 1
    5     3     5 1
    6     4    13 1
    7     4    41 1
    8     4    42 1
    9     5     6 1
   10     5    20 1
   11     5    43 1
   12     6     7 1
   13     6     8 1
   14     6    44 1
   15     7    45 1
   16     8     9 1
   17     8    10 1
   18     8    46 1
   19     9    47 1
   20    10    11 1
   21    10    27 1
   22    10    48 1
   23    11    12 1
   24    12    34 1
   25    12    49 1
   26    12    50 1
   27    13    14 ar
   28    13    19 ar
   29    14    15 ar
   30    14    51 1
   31    15    16 ar
   32    15    52 1
   33    16    17 ar
   34    16    53 1
   35    17    18 1
   36    17    19 ar
   37    18    54 1
   38    18    55 1
   39    19    56 1
   40    20    21 1
   41    20    57 1
   42    20    58 1
   43    21    22 ar
   44    21    26 ar
   45    22    23 ar
   46    22    59 1
   47    23    24 ar
   48    23    60 1
   49    24    25 ar
   50    24    61 1
   51    25    26 ar
   52    25    62 1
   53    26    63 1
   54    27    28 1
   55    27    64 1
   56    27    65 1
   57    28    29 ar
   58    28    33 ar
   59    29    30 ar
   60    29    66 1
   61    30    31 ar
   62    30    67 1
   63    31    32 ar
   64    31    68 1
   65    32    33 ar
   66    32    69 1
   67    33    70 1
   68    34    35 ar
   69    34    40 ar
   70    35    36 ar
   71    35    71 1
   72    36    37 1
   73    36    38 ar
   74    37    72 1
   75    37    73 1
   76    38    39 ar
   77    38    74 1
   78    39    40 ar
   79    39    75 1
   80    40    76 1
@<TRIPOS>SUBSTRUCTURE
1   ****   1
@<TRIPOS>MOLECULE
1dog
24  24  1  0  0
SMALL
FORMAL_CHARGES
@<TRIPOS>ATOM
    1 C1        32.8610    20.6210     8.1740 C.3        1 ****  0
    2 C2        34.1240    20.2220     8.9950 C.3        1 ****  0
    3 O1        35.0740    19.4390     8.2150 O.3        1 ****  0
    4 C3        33.7180    19.3820    10.2060 C.3        1 ****  0
    5 O2        34.8280    19.1660    11.0930 O.3        1 ****  0
    6 C4        32.6330    20.0990    11.0250 C.3        1 ****  0
    7 O3        32.1880    19.2420    12.1160 O.3        1 ****  0
    8 C5        31.4400    20.5010    10.1490 C.3        1 ****  0
    9 N1        31.8570    21.1760     8.9670 N.3        1 ****  0
   10 C6        30.4510    21.4020    10.9210 C.3        1 ****  0
   11 O4        31.0260    22.5860    11.4920 O.3        1 ****  0
   12 H1        32.4559    19.7081     7.6244 H          1 ****  0
   13 H2        33.1827    21.4215     7.4288 H          1 ****  0
   14 H3        34.6220    21.1973     9.3118 H          1 ****  0
   15 H4        34.6034    18.4947     7.9037 H          1 ****  0
   16 H5        33.3372    18.3890     9.7955 H          1 ****  0
   17 H6        35.1827    20.1328    11.4796 H          1 ****  0
   18 H7        33.0872    21.0532    11.4526 H          1 ****  0
   19 H8        31.7496    18.3211    11.7041 H          1 ****  0
   20 H9        30.9156    19.5322     9.8558 H          1 ****  0
   21 H10       30.9571    21.3576     8.3254 H          1 ****  0
   22 H11       29.9499    20.7924    11.7437 H          1 ****  0
   23 H12       29.6991    21.7680    10.1462 H          1 ****  0
   24 H13       31.7669    22.3035    12.2544 H          1 ****  0
@<TRIPOS>BOND
    1     1     2 1
    2     1     9 1
    3     1    12 1
    4     1    13 1
    5     2     3 1
    6     2     4 1
    7     2    14 1
    8     3    15 1
    9     4     5 1
   10     4     6 1
   11     4    16 1
   12     5    17 1
   13     6     7 1
   14     6     8 1
   15     6    18 1
   16     7    19 1
   17     8     9 1
   18     8    10 1
   19     8    20 1
   20     9    21 1
   21    10    11 1
   22    10    22 1
   23    10    23 1
   24    11    24 1
@<TRIPOS>SUBSTRUCTURE
1   ****   1
@<TRIPOS>MOLECULE
1dr1
28  29  1  0  0
SMALL
FORMAL_CHARGES
@<TRIPOS>ATOM
    1 N1        -0.6610    -1.2060    -4.4100 N.3        1 ****  0
    2 C1        -0.0130    -0.4440    -3.5060 C.2        1 ****  0
    3 N2        -0.3420    -0.5930    -2.1290 N.2        1 ****  0
    4 N3         0.8980     0.4850    -3.8510 N.am       1 ****  0
    5 C2         1.6190     1.3400    -3.0340 C.2        1 ****  0
    6 C3         1.2940     1.1210    -1.6750 C.ar       1 ****  0
    7 C4         0.3140     0.2430    -1.2690 C.ar       1 ****  0
    8 N4         0.0000     0.0000     0.0000 N.ar       1 ****  0
    9 C5         0.5890     0.7850     0.8460 C.ar       1 ****  0
   10 C6         1.4970     1.7640     0.5840 C.ar       1 ****  0
   11 N5         1.8820     1.9310    -0.7180 N.ar       1 ****  0
   12 C7         2.1850     2.6210     1.6420 C.3        1 ****  0
   13 C8         1.6760     4.0560     1.8790 C.3        1 ****  0
   14 C9         0.2720     3.9340     2.4190 C.3        1 ****  0
   15 O1         2.4950     2.1520    -3.4860 O.2        1 ****  0
   16 O2         3.4880     2.6970     1.2400 O.3        1 ****  0
   17 O3         1.5760     4.5990     0.5420 O.3        1 ****  0
   18 H1        -0.4290    -1.1116    -5.4631 H          1 ****  0
   19 H2        -1.4133    -1.9122    -4.0827 H          1 ****  0
   20 H3         1.0938     0.5763    -4.9117 H          1 ****  0
   21 H4         0.3225     0.6426     1.9053 H          1 ****  0
   22 H5         1.9781     2.1119     2.6408 H          1 ****  0
   23 H6         2.3272     4.6757     2.5800 H          1 ****  0
   24 H7        -0.3587     3.3113     1.7020 H          1 ****  0
   25 H8        -0.1897     4.9674     2.5552 H          1 ****  0
   26 H9         0.3047     3.4174     3.4347 H          1 ****  0
   27 H10        3.5430     3.2081     0.2675 H          1 ****  0
   28 H11        0.9348     3.9489    -0.0713 H          1 ****  0
@<TRIPOS>BOND
    1     1     2 1
    2     1    18 1
    3     1    19 1
    4     2     3 2
    5     2     4 1
    6     3     7 1
    7     4     5 am
    8     4    20 1
    9     5     6 1
   10     5    15 2
   11     6     7 ar
   12     6    11 ar
   13     7     8 ar
   14     8     9 ar
   15     9    10 ar
   16     9    21 1
   17    10    11 ar
   18    10    12 1
   19    12    13 1
   20    12    16 1
   21    12    22 1
   22    13    14 1
   23    13    17 1
   24    13    23 1
   25    14    24 1
   26    14    25 1
   27    14    26 1
   28    16    27 1
   29    17    28 1
@<TRIPOS>SUBSTRUCTURE
1   ****   1
@<TRIPOS>MOLECULE
1dwb
17  17  1  0  0
SMALL
FORMAL_CHARGES
@<TRIPOS>ATOM
    1 C1        -0.0123    -0.0007     0.0000 C.ar       1 ****  0
    2 C2        -0.6826     1.2532     0.0000 C.ar       1 ****  0
    3 C3         0.0288     2.4677     0.0000 C.ar       1 ****  0
    4 C4         1.4327     2.4620     0.0000 C.ar       1 ****  0
    5 C5         2.1234     1.2399     0.0000 C.ar       1 ****  0
    6 C6         1.4099     0.0260     0.0000 C.ar       1 ****  0
    7 C7        -0.7169    -1.2161     0.0000 C.2        1 ****  0
    8 N1        -1.9958    -1.2929     0.0000 N.2        1 ****  0
    9 N2        -0.0846    -2.4324     0.0000 N.pl3      1 ****  0
   10 H1        -1.7839     1.2747     0.0000 H          1 ****  0
   11 H2        -0.5170     3.4245     0.0000 H          1 ****  0
   12 H3         1.9898     3.4123     0.0000 H          1 ****  0
   13 H4         3.2249     1.2306     0.0000 H          1 ****  0
   14 H5         1.9659    -0.9249     0.0000 H          1 ****  0
   15 H6        -2.5923    -0.3896     0.0000 H          1 ****  0
   16 H7         0.9968    -2.4802     0.0000 H          1 ****  0
   17 H8        -0.6667    -3.3450     0.0000 H          1 ****  0
@<TRIPOS>BOND
    1     1     2 ar
    2     1     6 ar
    3     1     7 1
    4     2     3 ar
    5     2    10 1
    6     3     4 ar
    7     3    11 1
    8     4     5 ar
    9     4    12 1
   10     5     6 ar
   11     5    13 1
   12     6    14 1
   13     7     8 2
   14     7     9 1
   15     8    15 1
   16     9    16 1
   17     9    17 1
@<TRIPOS>SUBSTRUCTURE
1   ****   1
@<TRIPOS>MOLECULE
1dwc
71  73  1  0  0
SMALL
FORMAL_CHARGES
@<TRIPOS>ATOM
    1 C1        -2.2720    -2.1920     1.2120 C.ar       1 ****  0
    2 C2        -2.4550    -2.7940     0.0000 C.ar       1 ****  0
    3 C3        -1.7250    -3.9480    -0.3210 C.ar       1 ****  0
    4 C4        -0.7760    -4.4760     0.5590 C.ar       1 ****  0
    5 C5        -0.5230    -3.7950     1.7440 C.ar       1 ****  0
    6 C6         0.4290    -4.3250     2.7230 C.3        1 ****  0
    7 C7         1.0300    -3.1960     3.4790 C.3        1 ****  0
    8 C8        -0.0380    -2.3950     4.1190 C.3        1 ****  0
    9 N1        -1.0080    -1.9050     3.1790 N.pl3      1 ****  0
   10 C9        -1.2380    -2.6060     2.0970 C.ar       1 ****  0
   11 S1        -3.0820    -0.6390     1.5170 S.O2       1 ****  0
   12 N2        -2.1019     0.6682     1.0619 N.am       1 ****  0
   13 C10       -1.3466     0.6821    -0.1757 C.3        1 ****  0
   14 C11       -0.0056     0.0001     0.0093 C.2        1 ****  0
   15 O1         0.6804     0.1441     0.9993 O.2        1 ****  0
   16 C12       -1.1306     2.0891    -0.6657 C.3        1 ****  0
   17 C13       -0.9266     3.0181     0.4843 C.3        1 ****  0
   18 C14       -0.4786     4.3621    -0.1027 C.3        1 ****  0
   19 N3        -0.2596     5.3491     0.9553 N.pl3      1 ****  0
   20 C15        0.9984     5.7261     1.2473 C.2        1 ****  0
   21 N4         1.9848     5.1750     0.6044 N.2        1 ****  0
   22 N5         1.2084     6.5491     2.2943 N.pl3      1 ****  0
   23 C16        1.9600    -3.7280     4.5520 C.3        1 ****  0
   24 O2        -3.2800    -0.5030     2.9360 O.2        1 ****  0
   25 O3        -4.1650    -0.7530     0.5590 O.2        1 ****  0
   26 N6         0.4974    -0.6209    -1.1027 N.am       1 ****  0
   27 C17       -0.2076    -0.5579    -2.3767 C.3        1 ****  0
   28 C18       -0.2766    -1.9439    -3.0207 C.3        1 ****  0
   29 C19        1.0914    -2.5279    -3.0807 C.3        1 ****  0
   30 C20        1.7314    -2.5549    -1.7027 C.3        1 ****  0
   31 C21        1.7884    -1.2219    -1.0327 C.3        1 ****  0
   32 C22        0.4024     0.5001    -3.2947 C.2        1 ****  0
   33 O4         0.0384     0.4251    -4.4627 O.2        1 ****  0
   34 O5         0.6784     1.5711    -2.8067 O.3        1 ****  0
   35 C23        0.9604    -3.9329    -3.6287 C.3        1 ****  0
   36 H1        -3.1730    -2.3751    -0.7227 H          1 ****  0
   37 H2        -1.9032    -4.4482    -1.2861 H          1 ****  0
   38 H3        -0.2417    -5.4089     0.3193 H          1 ****  0
   39 H4         1.2422    -4.9275     2.1983 H          1 ****  0
   40 H5        -0.1169    -5.0170     3.4460 H          1 ****  0
   41 H6         1.6186    -2.5418     2.7543 H          1 ****  0
   42 H7         0.4252    -1.5197     4.6837 H          1 ****  0
   43 H8        -0.5890    -3.0863     4.8387 H          1 ****  0
   44 H9        -1.5364    -0.9779     3.3610 H          1 ****  0
   45 H10       -1.3922     0.8777     1.9027 H          1 ****  0
   46 H11       -1.9542     0.1130    -0.9545 H          1 ****  0
   47 H12       -2.0232     2.4278    -1.2888 H          1 ****  0
   48 H13       -0.1950     2.1069    -1.3167 H          1 ****  0
   49 H14       -0.1394     2.6078     1.1996 H          1 ****  0
   50 H15       -1.8893     3.1387     1.0828 H          1 ****  0
   51 H16       -1.2603     4.7461    -0.8383 H          1 ****  0
   52 H17        0.5078     4.2014    -0.6512 H          1 ****  0
   53 H18       -1.0980     5.7700     1.4954 H          1 ****  0
   54 H19        1.7856     4.5182    -0.2327 H          1 ****  0
   55 H20        0.3672     6.9936     2.8105 H          1 ****  0
   56 H21        2.2182     6.7654     2.6187 H          1 ****  0
   57 H22        1.3707    -4.3821     5.2762 H          1 ****  0
   58 H23        2.4524    -2.8650     5.1108 H          1 ****  0
   59 H24        2.7778    -4.3536     4.0626 H          1 ****  0
   60 H25       -1.2824    -0.2286    -2.1873 H          1 ****  0
   61 H26       -0.7217    -1.8715    -4.0677 H          1 ****  0
   62 H27       -0.9470    -2.6185    -2.3921 H          1 ****  0
   63 H28        1.7608    -1.8937    -3.7510 H          1 ****  0
   64 H29        2.7839    -2.9859    -1.7811 H          1 ****  0
   65 H30        1.0646    -3.2122    -1.0524 H          1 ****  0
   66 H31        2.1151    -1.3366     0.0534 H          1 ****  0
   67 H32        2.5506    -0.5585    -1.5604 H          1 ****  0
   68 H33        0.9935     1.6280    -1.7925 H          1 ****  0
   69 H34        0.2879    -4.5475    -2.9434 H          1 ****  0
   70 H35        1.9873    -4.4203    -3.7147 H          1 ****  0
   71 H36        0.4949    -3.8877    -4.6684 H          1 ****  0
@<TRIPOS>BOND
    1     1     2 ar
    2     1    10 ar
    3     1    11 1
    4     2     3 ar
    5     2    36 1
    6     3     4 ar
    7     3    37 1
    8     4     5 ar
    9     4    38 1
   10     5     6 1
   11     5    10 ar
   12     6     7 1
   13     6    39 1
   14     6    40 1
   15     7     8 1
   16     7    23 1
   17     7    41 1
   18     8     9 1
   19     8    42 1
   20     8    43 1
   21     9    10 1
   22     9    44 1
   23    11    12 am
   24    11    24 2
   25    11    25 2
   26    12    13 1
   27    12    45 1
   28    13    14 1
   29    13    16 1
   30    13    46 1
   31    14    15 2
   32    14    26 am
   33    16    17 1
   34    16    47 1
   35    16    48 1
   36    17    18 1
   37    17    49 1
   38    17    50 1
   39    18    19 1
   40    18    51 1
   41    18    52 1
   42    19    20 1
   43    19    53 1
   44    20    21 2
   45    20    22 1
   46    21    54 1
   47    22    55 1
   48    22    56 1
   49    23    57 1
   50    23    58 1
   51    23    59 1
   52    26    27 1
   53    26    31 1
   54    27    28 1
   55    27    32 1
   56    27    60 1
   57    28    29 1
   58    28    61 1
   59    28    62 1
   60    29    30 1
   61    29    35 1
   62    29    63 1
   63    30    31 1
   64    30    64 1
   65    30    65 1
   66    31    66 1
   67    31    67 1
   68    32    33 2
   69    32    34 1
   70    34    68 1
   71    35    69 1
   72    35    70 1
   73    35    71 1
@<TRIPOS>SUBSTRUCTURE
1   ****   1
@<TRIPOS>MOLECULE
1dwd
68  71  1  0  0
SMALL
FORMAL_CHARGES
@<TRIPOS>ATOM
    1 N1         2.6716     5.9052    -1.9878 N.am       1 ****  0
    2 C1         3.8578     5.5843    -2.7244 C.3        1 ****  0
    3 C2         5.2132     6.1990    -2.2677 C.3        1 ****  0
    4 C3         5.3365     6.2003    -0.7310 C.3        1 ****  0
    5 C4         4.1311     6.9591    -0.1537 C.3        1 ****  0
    6 C5         2.8053     6.3009    -0.6087 C.3        1 ****  0
    7 N2        -0.3501     5.0920    -3.9906 N.am       1 ****  0
    8 C6         1.0516     5.0380    -3.7816 C.3        1 ****  0
    9 C7         1.4277     5.6648    -2.4796 C.2        1 ****  0
   10 O1         0.4702     5.9802    -1.7732 O.2        1 ****  0
   11 C8         1.4979     3.5402    -3.9520 C.3        1 ****  0
   12 C9         0.9828     2.6060    -2.9071 C.ar       1 ****  0
   13 C10       -0.1082     1.7420    -3.1560 C.ar       1 ****  0
   14 C11        1.5883     2.5556    -1.6341 C.ar       1 ****  0
   15 C12       -0.5937     0.8832    -2.1526 C.ar       1 ****  0
   16 C13        1.0952     1.7102    -0.6296 C.ar       1 ****  0
   17 C14       -0.0172     0.8610    -0.8545 C.ar       1 ****  0
   18 N3        -2.2787     6.1352    -6.5579 N.am       1 ****  0
   19 C15       -0.9824     5.7250    -6.2540 C.3        1 ****  0
   20 C16       -1.0074     4.8708    -5.0846 C.2        1 ****  0
   21 O2        -1.7374     3.8898    -5.0757 O.2        1 ****  0
   22 S1        -2.6440     7.1489    -7.8527 S.O2       1 ****  0
   23 O3        -1.9420     8.5750    -7.6247 O.2        1 ****  0
   24 O4        -4.2333     7.3704    -7.9035 O.2        1 ****  0
   25 C17       -2.9363     5.6142   -10.1362 C.ar       1 ****  0
   26 C18       -2.0707     6.4005    -9.3523 C.ar       1 ****  0
   27 C19       -0.7227     6.5505    -9.7299 C.ar       1 ****  0
   28 C20       -0.2199     5.8856   -10.8682 C.ar       1 ****  0
   29 C21       -1.0961     5.0860   -11.6580 C.ar       1 ****  0
   30 C22       -2.4547     4.9701   -11.2883 C.ar       1 ****  0
   31 C23        1.1426     5.9914   -11.2246 C.ar       1 ****  0
   32 C24        1.6360     5.3070   -12.3478 C.ar       1 ****  0
   33 C25        0.7727     4.5237   -13.1323 C.ar       1 ****  0
   34 C26       -0.5871     4.4148   -12.7919 C.ar       1 ****  0
   35 C27       -0.5167     0.0465     0.1714 C.2        1 ****  0
   36 N4         0.0761    -0.0162     1.4069 N.pl3      1 ****  0
   37 N5        -1.5607    -0.6841     0.0429 N.2        1 ****  0
   38 H1         3.6888     5.8486    -3.8204 H          1 ****  0
   39 H2         3.9960     4.4708    -2.5230 H          1 ****  0
   40 H3         5.3121     7.2623    -2.6667 H          1 ****  0
   41 H4         6.0541     5.5554    -2.6899 H          1 ****  0
   42 H5         6.3114     6.6960    -0.4093 H          1 ****  0
   43 H6         5.3470     5.1296    -0.3398 H          1 ****  0
   44 H7         4.1602     8.0496    -0.4848 H          1 ****  0
   45 H8         4.1860     6.9143     0.9841 H          1 ****  0
   46 H9         2.6015     5.3950     0.0526 H          1 ****  0
   47 H10        2.0427     7.1413    -0.5002 H          1 ****  0
   48 H11       -0.9468     5.3512    -3.1254 H          1 ****  0
   49 H12        1.6181     5.6574    -4.5529 H          1 ****  0
   50 H13        2.6364     3.4868    -3.9769 H          1 ****  0
   51 H14        1.0361     3.1902    -4.9338 H          1 ****  0
   52 H15       -0.5848     1.7411    -4.1491 H          1 ****  0
   53 H16        2.4634     3.1911    -1.4254 H          1 ****  0
   54 H17       -1.4388     0.2139    -2.3785 H          1 ****  0
   55 H18        1.5840     1.7060     0.3575 H          1 ****  0
   56 H19       -2.7229     6.5847    -5.6332 H          1 ****  0
   57 H20       -0.3155     6.6305    -6.0672 H          1 ****  0
   58 H21       -0.5577     5.1407    -7.1360 H          1 ****  0
   59 H22       -3.9931     5.5037    -9.8458 H          1 ****  0
   60 H23       -0.0557     7.1917    -9.1322 H          1 ****  0
   61 H24       -3.1410     4.3708   -11.9074 H          1 ****  0
   62 H25        1.8212     6.6131   -10.6194 H          1 ****  0
   63 H26        2.7020     5.3846   -12.6141 H          1 ****  0
   64 H27        1.1621     3.9938   -14.0160 H          1 ****  0
   65 H28       -1.2596     3.8024   -13.4132 H          1 ****  0
   66 H29        0.9650     0.5670     1.6110 H          1 ****  0
   67 H30       -0.3450    -0.6488     2.1778 H          1 ****  0
   68 H31       -2.0974    -0.7007    -0.8971 H          1 ****  0
@<TRIPOS>BOND
    1     1     2 1
    2     1     6 1
    3     1     9 am
    4     2     3 1
    5     2    38 1
    6     2    39 1
    7     3     4 1
    8     3    40 1
    9     3    41 1
   10     4     5 1
   11     4    42 1
   12     4    43 1
   13     5     6 1
   14     5    44 1
   15     5    45 1
   16     6    46 1
   17     6    47 1
   18     7     8 1
   19     7    20 am
   20     7    48 1
   21     8     9 1
   22     8    11 1
   23     8    49 1
   24     9    10 2
   25    11    12 1
   26    11    50 1
   27    11    51 1
   28    12    13 ar
   29    12    14 ar
   30    13    15 ar
   31    13    52 1
   32    14    16 ar
   33    14    53 1
   34    15    17 ar
   35    15    54 1
   36    16    17 ar
   37    16    55 1
   38    17    35 1
   39    18    19 1
   40    18    22 am
   41    18    56 1
   42    19    20 1
   43    19    57 1
   44    19    58 1
   45    20    21 2
   46    22    23 2
   47    22    24 2
   48    22    26 1
   49    25    26 ar
   50    25    30 ar
   51    25    59 1
   52    26    27 ar
   53    27    28 ar
   54    27    60 1
   55    28    29 ar
   56    28    31 ar
   57    29    30 ar
   58    29    34 ar
   59    30    61 1
   60    31    32 ar
   61    31    62 1
   62    32    33 ar
   63    32    63 1
   64    33    34 ar
   65    33    64 1
   66    34    65 1
   67    35    36 1
   68    35    37 2
   69    36    66 1
   70    36    67 1
   71    37    68 1
@<TRIPOS>SUBSTRUCTURE
1   ****   1
@<TRIPOS>MOLECULE
1dy9
70  69  1  0  0
SMALL
FORMAL_CHARGES
@<TRIPOS>ATOM
    1 O1        38.2776    44.0952     9.3910 O.2        1 ****  0
    2 C1        39.3466    43.5612     9.6510 C.2        1 ****  0
    3 O2        39.6966    42.2962     9.3450 O.3        1 ****  0
    4 C2        38.8496    41.3862     8.6380 C.3        1 ****  0
    5 C3        39.5226    39.9992     8.7200 C.3        1 ****  0
    6 C4        37.4796    41.2832     9.3260 C.3        1 ****  0
    7 C5        38.6626    41.7522     7.1570 C.3        1 ****  0
    8 N1        40.3609    44.1734    10.2878 N.am       1 ****  0
    9 C6        40.2892    45.5580    10.7122 C.3        1 ****  0
   10 C7        41.0272    46.3810     9.6132 C.2        1 ****  0
   11 O3        42.2592    46.3660     9.4622 O.2        1 ****  0
   12 C8        40.8702    45.8780    12.1112 C.3        1 ****  0
   13 C9        39.9952    46.8710    12.9362 C.3        1 ****  0
   14 C10       40.2792    46.7020    14.4582 C.2        1 ****  0
   15 O4        41.4502    46.6650    14.8292 O.2        1 ****  0
   16 O5        39.4382    46.1010    15.1202 O.3        1 ****  0
   17 N2        40.1956    47.1377     8.8750 N.am       1 ****  0
   18 C11       40.6117    47.7648     7.6356 C.3        1 ****  0
   19 C12       41.7677    48.6708     8.0596 C.2        1 ****  0
   20 O6        41.7127    49.3028     9.1186 O.2        1 ****  0
   21 C13       39.4947    48.5638     6.9926 C.3        1 ****  0
   22 C14       38.2977    47.7388     6.4766 C.3        1 ****  0
   23 C15       38.7837    46.6648     5.5026 C.3        1 ****  0
   24 C16       37.1937    48.5898     5.8246 C.3        1 ****  0
   25 N3        42.8899    48.5340     7.3310 N.am       1 ****  0
   26 C17       44.2148    49.0514     7.6129 C.3        1 ****  0
   27 C18       44.5838    50.2074     6.5529 C.3        1 ****  0
   28 O7        43.3318    50.8974     6.2549 O.3        1 ****  0
   29 C19       44.6468    49.6784     8.9099 C.3        1 ****  0
   30 C20       45.2248    48.7324    10.0109 C.3        1 ****  0
   31 F1        45.3118    47.4724     9.5599 F          1 ****  0
   32 F2        44.3998    48.7394    11.0839 F          1 ****  0
   33 C21       45.4448    51.2764     7.3909 C.2        1 ****  0
   34 O8        44.8339    51.9361     8.2736 O.2        1 ****  0
   35 O9        46.2513    51.9614     6.7069 O.3        1 ****  0
   36 H1        39.6692    39.7114     9.8133 H          1 ****  0
   37 H2        40.5254    40.0144     8.1780 H          1 ****  0
   38 H3        38.8524    39.2271     8.2159 H          1 ****  0
   39 H4        37.6245    41.0116    10.4237 H          1 ****  0
   40 H5        36.8353    40.4988     8.8071 H          1 ****  0
   41 H6        36.9484    42.2894     9.2558 H          1 ****  0
   42 H7        39.6818    41.8272     6.6519 H          1 ****  0
   43 H8        38.1016    42.7401     7.0624 H          1 ****  0
   44 H9        38.0494    40.9392     6.6446 H          1 ****  0
   45 H10       41.2638    43.6118    10.4909 H          1 ****  0
   46 H11       39.1877    45.8281    10.8277 H          1 ****  0
   47 H12       41.9234    46.2997    11.9995 H          1 ****  0
   48 H13       40.8854    44.8966    12.6910 H          1 ****  0
   49 H14       38.8901    46.6921    12.7211 H          1 ****  0
   50 H15       40.2620    47.9361    12.6298 H          1 ****  0
   51 H16       38.4173    46.1158    14.8226 H          1 ****  0
   52 H17       39.1795    47.2837     9.2184 H          1 ****  0
   53 H18       40.9099    46.9986     6.8459 H          1 ****  0
   54 H19       39.9216    49.1817     6.1349 H          1 ****  0
   55 H20       39.0733    49.2174     7.8262 H          1 ****  0
   56 H21       37.8232    47.2528     7.3921 H          1 ****  0
   57 H22       39.2558    47.1624     4.5920 H          1 ****  0
   58 H23       37.9148    45.9997     5.1828 H          1 ****  0
   59 H24       39.5635    46.0143     6.0206 H          1 ****  0
   60 H25       37.6089    49.1055     4.8965 H          1 ****  0
   61 H26       36.8031    49.3638     6.5648 H          1 ****  0
   62 H27       36.3283    47.9125     5.5214 H          1 ****  0
   63 H28       42.7913    47.9640     6.4160 H          1 ****  0
   64 H29       44.7337    48.0364     7.5997 H          1 ****  0
   65 H30       45.1090    49.8073     5.6236 H          1 ****  0
   66 H31       42.8788    51.2566     7.1907 H          1 ****  0
   67 H32       43.7701    50.2610     9.3477 H          1 ****  0
   68 H33       45.5306    50.3369     8.6185 H          1 ****  0
   69 H34       46.2642    49.1062    10.2930 H          1 ****  0
   70 H35       46.8184    51.5004     5.9343 H          1 ****  0
@<TRIPOS>BOND
    1     1     2 2
    2     2     3 1
    3     2     8 am
    4     3     4 1
    5     4     5 1
    6     4     6 1
    7     4     7 1
    8     5    36 1
    9     5    37 1
   10     5    38 1
   11     6    39 1
   12     6    40 1
   13     6    41 1
   14     7    42 1
   15     7    43 1
   16     7    44 1
   17     8     9 1
   18     8    45 1
   19     9    10 1
   20     9    12 1
   21     9    46 1
   22    10    11 2
   23    10    17 am
   24    12    13 1
   25    12    47 1
   26    12    48 1
   27    13    14 1
   28    13    49 1
   29    13    50 1
   30    14    15 2
   31    14    16 1
   32    16    51 1
   33    17    18 1
   34    17    52 1
   35    18    19 1
   36    18    21 1
   37    18    53 1
   38    19    20 2
   39    19    25 am
   40    21    22 1
   41    21    54 1
   42    21    55 1
   43    22    23 1
   44    22    24 1
   45    22    56 1
   46    23    57 1
   47    23    58 1
   48    23    59 1
   49    24    60 1
   50    24    61 1
   51    24    62 1
   52    25    26 1
   53    25    63 1
   54    26    27 1
   55    26    29 1
   56    26    64 1
   57    27    28 1
   58    27    33 1
   59    27    65 1
   60    28    66 1
   61    29    30 1
   62    29    67 1
   63    29    68 1
   64    30    31 1
   65    30    32 1
   66    30    69 1
   67    33    34 2
   68    33    35 1
   69    35    70 1
@<TRIPOS>SUBSTRUCTURE
1   ****   1
@<TRIPOS>MOLECULE
1dyr
39  40  1  0  0
SMALL
FORMAL_CHARGES
@<TRIPOS>ATOM
    1 C1        16.5770     4.0230    -5.2540 C.ar       1 ****  0
    2 N1        15.9140     2.9580    -4.7880 N.ar       1 ****  0
    3 C2        16.1030     2.6470    -3.5380 C.ar       1 ****  0
    4 N2        15.4220     1.5960    -2.9990 N.pl3      1 ****  0
    5 N3        16.8730     3.2820    -2.6230 N.ar       1 ****  0
    6 C3        17.5140     4.3580    -3.0900 C.ar       1 ****  0
    7 N4        18.2770     5.0900    -2.2490 N.pl3      1 ****  0
    8 C4        17.3530     4.7690    -4.4030 C.ar       1 ****  0
    9 C5        18.1010     6.0120    -4.9090 C.3        1 ****  0
   10 C6        17.9800     6.3910    -6.3870 C.ar       1 ****  0
   11 C7        19.1280     6.2840    -7.1630 C.ar       1 ****  0
   12 C8        19.1100     6.6370    -8.5170 C.ar       1 ****  0
   13 O1        20.2130     6.4990    -9.3200 O.3        1 ****  0
   14 C9        21.4640     6.3620    -8.6900 C.3        1 ****  0
   15 C10       17.9050     7.1140    -9.0670 C.ar       1 ****  0
   16 O2        17.8270     7.4940   -10.4230 O.3        1 ****  0
   17 C11       16.6510     6.9530   -10.9330 C.3        1 ****  0
   18 C12       16.7600     7.2540    -8.2900 C.ar       1 ****  0
   19 O3        15.6300     7.7450    -8.9490 O.3        1 ****  0
   20 C13       14.6480     8.1670    -7.9970 C.3        1 ****  0
   21 C14       16.7720     6.8980    -6.9320 C.ar       1 ****  0
   22 H1        16.5000     4.2999    -6.3174 H          1 ****  0
   23 H2        14.7671     0.9992    -3.6209 H          1 ****  0
   24 H3        15.5362     1.3583    -1.9491 H          1 ****  0
   25 H4        18.4065     4.7738    -1.2218 H          1 ****  0
   26 H5        18.7588     5.9927    -2.6023 H          1 ****  0
   27 H6        19.2058     5.9036    -4.6496 H          1 ****  0
   28 H7        17.5740     6.8701    -4.3748 H          1 ****  0
   29 H8        20.0616     5.9176    -6.7076 H          1 ****  0
   30 H9        22.2788     6.2576    -9.4805 H          1 ****  0
   31 H10       21.4622     5.4526    -8.0025 H          1 ****  0
   32 H11       21.6699     7.2895    -8.0599 H          1 ****  0
   33 H12       16.5470     7.2367   -12.0322 H          1 ****  0
   34 H13       15.7532     7.3314   -10.3410 H          1 ****  0
   35 H14       16.6902     5.8174   -10.8412 H          1 ****  0
   36 H15       13.7319     8.5651    -8.5463 H          1 ****  0
   37 H16       15.0799     8.9719    -7.3149 H          1 ****  0
   38 H17       14.3420     7.2764    -7.3544 H          1 ****  0
   39 H18       15.8708     7.0089    -6.3084 H          1 ****  0
@<TRIPOS>BOND
    1     1     2 ar
    2     1     8 ar
    3     1    22 1
    4     2     3 ar
    5     3     4 1
    6     3     5 ar
    7     4    23 1
    8     4    24 1
    9     5     6 ar
   10     6     7 1
   11     6     8 ar
   12     7    25 1
   13     7    26 1
   14     8     9 1
   15     9    10 1
   16     9    27 1
   17     9    28 1
   18    10    11 ar
   19    10    21 ar
   20    11    12 ar
   21    11    29 1
   22    12    13 1
   23    12    15 ar
   24    13    14 1
   25    14    30 1
   26    14    31 1
   27    14    32 1
   28    15    16 1
   29    15    18 ar
   30    16    17 1
   31    17    33 1
   32    17    34 1
   33    17    35 1
   34    18    19 1
   35    18    21 ar
   36    19    20 1
   37    20    36 1
   38    20    37 1
   39    20    38 1
   40    21    39 1
@<TRIPOS>SUBSTRUCTURE
1   ****   1
@<TRIPOS>MOLECULE
1eap
45  45  1  0  0
SMALL
FORMAL_CHARGES
@<TRIPOS>ATOM
    1 C1         0.0000     0.0000     0.0000 C.3        1 ****  0
    2 C2         0.6920     0.4740    -1.2650 C.3        1 ****  0
    3 C3        -0.1870     1.1360    -2.2690 C.3        1 ****  0
    4 C4         0.6650     1.2010    -3.5160 C.3        1 ****  0
    5 C5        -0.1280     0.5050    -4.6520 C.3        1 ****  0
    6 C6         2.5670    -2.7020    -1.6260 C.ar       1 ****  0
    7 C7         3.5240    -3.4630    -2.2680 C.ar       1 ****  0
    8 C8         3.7940    -4.7450    -1.8590 C.ar       1 ****  0
    9 C9         3.0820    -5.2770    -0.7940 C.ar       1 ****  0
   10 C10        2.1140    -4.5280    -0.1430 C.ar       1 ****  0
   11 C11        1.8580    -3.2380    -0.5650 C.ar       1 ****  0
   12 C12       -1.4430     1.5230     1.2310 C.2        1 ****  0
   13 C13       -2.3620     3.6500     2.3960 C.3        1 ****  0
   14 C14       -1.3230     2.5280     2.3710 C.3        1 ****  0
   15 C15       -1.9140     4.9130     1.6600 C.2        1 ****  0
   16 O1         2.4840    -0.6070     0.4720 O.2        1 ****  0
   17 O2         0.7700    -1.1570     2.2500 O.3        1 ****  0
   18 O3         0.8550    -2.4880     0.0900 O.3        1 ****  0
   19 O4        -2.4080     0.7670     1.1560 O.2        1 ****  0
   20 O5        -2.0000     4.9650     0.4230 O.2        1 ****  0
   21 O6        -1.5980     5.8970     2.3440 O.3        1 ****  0
   22 N1        -0.2400     1.0770     0.9410 N.am       1 ****  0
   23 P1         1.1210    -1.0380     0.8060 P.3        1 ****  0
   24 H1        -0.9908    -0.4789    -0.2975 H          1 ****  0
   25 H2         1.2226    -0.4080    -1.7550 H          1 ****  0
   26 H3         1.4221     1.2808    -0.9250 H          1 ****  0
   27 H4        -0.4955     2.1781    -1.9247 H          1 ****  0
   28 H5        -1.1623     0.5698    -2.4359 H          1 ****  0
   29 H6         1.6654     0.6812    -3.3470 H          1 ****  0
   30 H7         0.8907     2.2841    -3.7907 H          1 ****  0
   31 H8        -0.3437    -0.5753    -4.3589 H          1 ****  0
   32 H9         0.4647     0.5391    -5.6252 H          1 ****  0
   33 H10       -1.1142     1.0541    -4.8114 H          1 ****  0
   34 H11        2.3683    -1.6706    -1.9576 H          1 ****  0
   35 H12        4.0776    -3.0357    -3.1190 H          1 ****  0
   36 H13        4.5654    -5.3432    -2.3694 H          1 ****  0
   37 H14        3.2882    -6.3067    -0.4617 H          1 ****  0
   38 H15        1.5543    -4.9576     0.7029 H          1 ****  0
   39 H16       -2.6182     3.9086     3.4763 H          1 ****  0
   40 H17       -3.2793     3.2582     1.8440 H          1 ****  0
   41 H18       -0.2795     2.9868     2.3549 H          1 ****  0
   42 H19       -1.5224     1.9232     3.3166 H          1 ****  0
   43 H20        0.9417    -0.1925     2.7503 H          1 ****  0
   44 H21       -1.5354     5.8111     3.4022 H          1 ****  0
   45 H22        0.6112     1.5356     1.4278 H          1 ****  0
@<TRIPOS>BOND
    1     1     2 1
    2     1    22 1
    3     1    23 1
    4     1    24 1
    5     2     3 1
    6     2    25 1
    7     2    26 1
    8     3     4 1
    9     3    27 1
   10     3    28 1
   11     4     5 1
   12     4    29 1
   13     4    30 1
   14     5    31 1
   15     5    32 1
   16     5    33 1
   17     6     7 ar
   18     6    11 ar
   19     6    34 1
   20     7     8 ar
   21     7    35 1
   22     8     9 ar
   23     8    36 1
   24     9    10 ar
   25     9    37 1
   26    10    11 ar
   27    10    38 1
   28    11    18 1
   29    12    14 1
   30    12    19 2
   31    12    22 am
   32    13    14 1
   33    13    15 1
   34    13    39 1
   35    13    40 1
   36    14    41 1
   37    14    42 1
   38    15    20 2
   39    15    21 1
   40    16    23 2
   41    17    23 1
   42    17    43 1
   43    18    23 1
   44    21    44 1
   45    22    45 1
@<TRIPOS>SUBSTRUCTURE
1   ****   1
@<TRIPOS>MOLECULE
1ebg
15  14  1  0  0
SMALL
FORMAL_CHARGES
@<TRIPOS>ATOM
    1 C1        46.2750    -7.0040    23.4620 C.3        1 ****  0
    2 C2        47.3350    -7.3610    24.4420 C.2        1 ****  0
    3 N1        46.9760    -7.7640    25.6490 N.am       1 ****  0
    4 O1        47.8520    -7.5950    26.6780 O.3        1 ****  0
    5 O2        48.5710    -7.2910    24.0850 O.2        1 ****  0
    6 O3        44.9140    -9.2730    22.8200 O.2        1 ****  0
    7 O4        47.2580    -9.1050    22.0110 O.3        1 ****  0
    8 O5        45.4190    -7.6720    20.9800 O.3        1 ****  0
    9 P1        45.9560    -8.2940    22.3050 P.3        1 ****  0
   10 H1        46.5703    -6.0536    22.9059 H          1 ****  0
   11 H2        45.3141    -6.8357    24.0519 H          1 ****  0
   12 H3        46.0076    -8.2181    25.8156 H          1 ****  0
   13 H4        48.7708    -7.1199    26.3038 H          1 ****  0
   14 H5        47.6364    -9.5436    22.9461 H          1 ****  0
   15 H6        44.5020    -7.1010    21.1876 H          1 ****  0
@<TRIPOS>BOND
    1     1     2 1
    2     1     9 1
    3     1    10 1
    4     1    11 1
    5     2     3 am
    6     2     5 2
    7     3     4 1
    8     3    12 1
    9     4    13 1
   10     6     9 2
   11     7     9 1
   12     7    14 1
   13     8     9 1
   14     8    15 1
@<TRIPOS>SUBSTRUCTURE
1   ****   1
@<TRIPOS>MOLECULE
1ecv
22  22  1  0  0
SMALL
FORMAL_CHARGES
@<TRIPOS>ATOM
    1 C1        12.5800    45.0950    19.1910 C.ar       1 ****  0
    2 C2        11.6470    45.7120    20.0210 C.ar       1 ****  0
    3 C3        10.3050    45.6960    19.6290 C.ar       1 ****  0
    4 C4         9.9240    45.1170    18.4090 C.ar       1 ****  0
    5 C5        10.8440    44.4610    17.6030 C.ar       1 ****  0
    6 C6        12.1690    44.4310    18.0190 C.ar       1 ****  0
    7 C7         8.4990    45.1420    17.9810 C.2        1 ****  0
    8 O1         7.5840    45.2690    18.7380 O.2        1 ****  0
    9 O2         8.2750    44.9050    16.6860 O.3        1 ****  0
   10 N1         9.3060    46.1420    20.4340 N.am       1 ****  0
   11 C8         9.3470    46.8630    21.5730 C.2        1 ****  0
   12 O3        10.3890    47.1340    22.1730 O.2        1 ****  0
   13 C9         7.9330    47.2600    22.1520 C.2        1 ****  0
   14 O4         6.9810    46.5360    22.1490 O.3        1 ****  0
   15 O5         7.8610    48.4170    22.7810 O.2        1 ****  0
   16 I1        13.5490    43.3360    16.8780 I          1 ****  0
   17 H1        13.5507    45.1238    19.4295 H          1 ****  0
   18 H2        11.9289    46.1537    20.8727 H          1 ****  0
   19 H3        10.5617    44.0235    16.7492 H          1 ****  0
   20 H4         8.7434    45.5952    16.1344 H          1 ****  0
   21 H5         8.3857    45.8942    20.1313 H          1 ****  0
   22 H6         6.7532    46.2880    21.2074 H          1 ****  0
@<TRIPOS>BOND
    1     1     2 ar
    2     1     6 ar
    3     1    17 1
    4     2     3 ar
    5     2    18 1
    6     3     4 ar
    7     3    10 1
    8     4     5 ar
    9     4     7 1
   10     5     6 ar
   11     5    19 1
   12     6    16 1
   13     7     8 2
   14     7     9 1
   15     9    20 1
   16    10    11 am
   17    10    21 1
   18    11    12 2
   19    11    13 1
   20    13    14 1
   21    13    15 2
   22    14    22 1
@<TRIPOS>SUBSTRUCTURE
1   ****   1
@<TRIPOS>MOLECULE
1eed
101  102  1  0  0
SMALL
FORMAL_CHARGES
@<TRIPOS>ATOM
    1 O1        -2.2060    -5.0330     5.4160 O.2        1 ****  0
    2 C1        -1.6650    -5.8130     4.5720 C.2        1 ****  0
    3 O2        -2.1200    -7.2040     4.4510 O.3        1 ****  0
    4 C2        -2.9620    -7.8650     5.4430 C.3        1 ****  0
    5 C3        -4.2170    -7.0350     5.7270 C.3        1 ****  0
    6 C4        -2.1620    -8.0660     6.7320 C.3        1 ****  0
    7 C5        -3.3510    -9.2510     4.9020 C.3        1 ****  0
    8 C6        -0.9180    -0.0640     0.9630 C.2        1 ****  0
    9 O3        -1.2790     0.9010     1.6470 O.2        1 ****  0
   10 C7        -1.5450    -1.4520     1.1860 C.3        1 ****  0
   11 C8        -1.0670    -2.0500     2.5300 C.3        1 ****  0
   12 C9        -0.4740    -3.4480     2.2890 C.3        1 ****  0
   13 O4        -1.4580    -4.2360     1.6470 O.3        1 ****  0
   14 C10       -0.0290    -4.1280     3.6020 C.3        1 ****  0
   15 N1        -0.6590    -5.4870     3.7230 N.am       1 ****  0
   16 C11        1.5090    -4.2240     3.4900 C.3        1 ****  0
   17 C12        2.2340    -4.6250     4.7800 C.ar       1 ****  0
   18 C13        1.5640    -5.3530     5.7680 C.ar       1 ****  0
   19 C14        3.5790    -4.2670     4.9620 C.ar       1 ****  0
   20 C15        2.2380    -5.7300     6.9360 C.ar       1 ****  0
   21 C16        4.2530    -4.6460     6.1290 C.ar       1 ****  0
   22 C17        3.5820    -5.3770     7.1160 C.ar       1 ****  0
   23 N2         0.0000     0.0000     0.0000 N.am       1 ****  0
   24 C18        0.7540     1.2410    -0.3030 C.3        1 ****  0
   25 C19        2.2510     1.0300     0.0170 C.3        1 ****  0
   26 C20        2.5040     0.3720     1.3890 C.3        1 ****  0
   27 C21        2.0020     1.3000     2.5000 C.3        1 ****  0
   28 C22        3.8870     0.1290     1.5800 C.3        1 ****  0
   29 C23        2.1970     0.6600     3.8780 C.3        1 ****  0
   30 C24        4.1430    -0.5730     2.9230 C.3        1 ****  0
   31 C25        3.6650     0.2990     4.0830 C.3        1 ****  0
   32 C26        0.6370     1.6270    -1.7870 C.3        1 ****  0
   33 O5         1.0580     0.5470    -2.6020 O.3        1 ****  0
   34 C27       -0.8090     1.9850    -2.1460 C.3        1 ****  0
   35 C28       -1.1240     3.4090    -1.6860 C.2        1 ****  0
   36 O6        -1.3950     3.6400    -0.5010 O.2        1 ****  0
   37 N3        -0.8990     4.3870    -2.5850 N.am       1 ****  0
   38 C29       -1.0780     5.7950    -2.2330 C.3        1 ****  0
   39 C30       -2.5540     6.0720    -1.9330 C.2        1 ****  0
   40 O7        -3.4224     5.7895    -2.7419 O.2        1 ****  0
   41 C31       -0.6230     6.6670    -3.3910 C.3        1 ****  0
   42 C32       -0.7460     8.1590    -3.0430 C.3        1 ****  0
   43 C33       -0.1850     8.5110    -1.7590 C.3        1 ****  0
   44 C34       -0.4110     9.1450    -4.1340 C.3        1 ****  0
   45 N4        -2.9454     6.6421    -0.7794 N.am       1 ****  0
   46 H1        -4.8050    -6.8914     4.7609 H          1 ****  0
   47 H2        -3.9299    -6.0238     6.1683 H          1 ****  0
   48 H3        -4.8678    -7.5864     6.4833 H          1 ****  0
   49 H4        -1.2307    -8.6846     6.5093 H          1 ****  0
   50 H5        -2.8034    -8.5870     7.5174 H          1 ****  0
   51 H6        -1.8477    -7.0491     7.1404 H          1 ****  0
   52 H7        -2.4079    -9.8572     4.6953 H          1 ****  0
   53 H8        -3.9681    -9.1439     3.9494 H          1 ****  0
   54 H9        -3.9821    -9.7937     5.6809 H          1 ****  0
   55 H10       -1.2692    -2.1490     0.3270 H          1 ****  0
   56 H11       -2.6788    -1.3381     1.2208 H          1 ****  0
   57 H12       -1.9357    -2.1114     3.2657 H          1 ****  0
   58 H13       -0.2640    -1.3746     2.9756 H          1 ****  0
   59 H14        0.4571    -3.3445     1.6394 H          1 ****  0
   60 H15       -2.3428    -4.3185     2.2953 H          1 ****  0
   61 H16       -0.3466    -3.5480     4.5306 H          1 ****  0
   62 H17       -0.2785    -6.2700     3.0796 H          1 ****  0
   63 H18        1.9220    -3.2276     3.1208 H          1 ****  0
   64 H19        1.7097    -5.0687     2.7512 H          1 ****  0
   65 H20        0.5071    -5.6296     5.6277 H          1 ****  0
   66 H21        4.1043    -3.6877     4.1863 H          1 ****  0
   67 H22        1.7111    -6.3047     7.7141 H          1 ****  0
   68 H23        5.3098    -4.3693     6.2702 H          1 ****  0
   69 H24        4.1109    -5.6751     8.0351 H          1 ****  0
   70 H25        0.2038    -0.8882    -0.5843 H          1 ****  0
   71 H26        0.3104     2.0744     0.3360 H          1 ****  0
   72 H27        2.7958     2.0302    -0.0321 H          1 ****  0
   73 H28        2.6527     0.3082    -0.7686 H          1 ****  0
   74 H29        1.9453    -0.6211     1.4231 H          1 ****  0
   75 H30        0.9007     1.5444     2.3359 H          1 ****  0
   76 H31        2.6106     2.2633     2.4636 H          1 ****  0
   77 H32        4.4647     1.1108     1.5372 H          1 ****  0
   78 H33        4.2475    -0.5573     0.7442 H          1 ****  0
   79 H34        1.5462    -0.2710     3.9746 H          1 ****  0
   80 H35        1.8859     1.4085     4.6796 H          1 ****  0
   81 H36        5.2534    -0.8036     3.0386 H          1 ****  0
   82 H37        3.5569    -1.5507     2.9387 H          1 ****  0
   83 H38        3.8018    -0.2507     5.0723 H          1 ****  0
   84 H39        4.2851     1.2551     4.1132 H          1 ****  0
   85 H40        1.3017     2.5353    -1.9682 H          1 ****  0
   86 H41        0.4112    -0.3240    -2.4203 H          1 ****  0
   87 H42       -1.5290     1.2466    -1.6602 H          1 ****  0
   88 H43       -0.9339     1.9263    -3.2776 H          1 ****  0
   89 H44       -0.5800     4.1258    -3.5859 H          1 ****  0
   90 H45       -0.4565     6.0336    -1.3075 H          1 ****  0
   91 H46       -1.2393     6.4321    -4.3208 H          1 ****  0
   92 H47        0.4748     6.4395    -3.5974 H          1 ****  0
   93 H48       -1.8753     8.2790    -2.9431 H          1 ****  0
   94 H49        0.9497     8.4092    -1.7987 H          1 ****  0
   95 H50       -0.6133     7.8392    -0.9436 H          1 ****  0
   96 H51       -0.4560     9.5911    -1.5150 H          1 ****  0
   97 H52        0.7110     9.1237    -4.3348 H          1 ****  0
   98 H53       -0.7379    10.1944    -3.8316 H          1 ****  0
   99 H54       -0.9676     8.8545    -5.0855 H          1 ****  0
  100 H55       -2.2102     6.9103    -0.0315 H          1 ****  0
  101 H56       -3.9956     6.8328    -0.5989 H          1 ****  0
@<TRIPOS>BOND
    1     1     2 2
    2     2     3 1
    3     2    15 am
    4     3     4 1
    5     4     5 1
    6     4     6 1
    7     4     7 1
    8     5    46 1
    9     5    47 1
   10     5    48 1
   11     6    49 1
   12     6    50 1
   13     6    51 1
   14     7    52 1
   15     7    53 1
   16     7    54 1
   17     8     9 2
   18     8    10 1
   19     8    23 am
   20    10    11 1
   21    10    55 1
   22    10    56 1
   23    11    12 1
   24    11    57 1
   25    11    58 1
   26    12    13 1
   27    12    14 1
   28    12    59 1
   29    13    60 1
   30    14    15 1
   31    14    16 1
   32    14    61 1
   33    15    62 1
   34    16    17 1
   35    16    63 1
   36    16    64 1
   37    17    18 ar
   38    17    19 ar
   39    18    20 ar
   40    18    65 1
   41    19    21 ar
   42    19    66 1
   43    20    22 ar
   44    20    67 1
   45    21    22 ar
   46    21    68 1
   47    22    69 1
   48    23    24 1
   49    23    70 1
   50    24    25 1
   51    24    32 1
   52    24    71 1
   53    25    26 1
   54    25    72 1
   55    25    73 1
   56    26    27 1
   57    26    28 1
   58    26    74 1
   59    27    29 1
   60    27    75 1
   61    27    76 1
   62    28    30 1
   63    28    77 1
   64    28    78 1
   65    29    31 1
   66    29    79 1
   67    29    80 1
   68    30    31 1
   69    30    81 1
   70    30    82 1
   71    31    83 1
   72    31    84 1
   73    32    33 1
   74    32    34 1
   75    32    85 1
   76    33    86 1
   77    34    35 1
   78    34    87 1
   79    34    88 1
   80    35    36 2
   81    35    37 am
   82    37    38 1
   83    37    89 1
   84    38    39 1
   85    38    41 1
   86    38    90 1
   87    39    40 2
   88    39    45 am
   89    41    42 1
   90    41    91 1
   91    41    92 1
   92    42    43 1
   93    42    44 1
   94    42    93 1
   95    43    94 1
   96    43    95 1
   97    43    96 1
   98    44    97 1
   99    44    98 1
  100    44    99 1
  101    45   100 1
  102    45   101 1
@<TRIPOS>SUBSTRUCTURE
1   ****   1
@<TRIPOS>MOLECULE
1ei1
48  50  1  0  0
SMALL
FORMAL_CHARGES
@<TRIPOS>ATOM
    1 P1        33.3127    22.8803    26.7995 P.3        1 ****  0
    2 O1        34.0068    23.5704    25.6761 O.2        1 ****  0
    3 O2        32.2499    23.6545    27.5004 O.3        1 ****  0
    4 O3        32.5704    21.7995    26.0917 O.3        1 ****  0
    5 P2        34.5330    20.6670    28.5610 P.3        1 ****  0
    6 O4        35.7374    20.7746    29.4316 O.3        1 ****  0
    7 O5        33.3240    20.0730    29.1979 O.2        1 ****  0
    8 N1        34.0987    22.1815    28.0708 N.pl3      1 ****  0
    9 P3        35.8210    19.1730    26.3250 P.3        1 ****  0
   10 O6        35.5679    18.3184    25.1310 O.3        1 ****  0
   11 O7        36.7452    20.0793    25.5871 O.2        1 ****  0
   12 O8        34.6430    19.7060    27.2770 O.3        1 ****  0
   13 O9        36.8920    18.5900    27.3590 O.3        1 ****  0
   14 C1        36.4360    17.3250    27.9960 C.3        1 ****  0
   15 C2        37.2550    17.2120    29.2500 C.3        1 ****  0
   16 O10       38.4750    16.4730    29.2690 O.3        1 ****  0
   17 C3        37.1800    18.3740    30.5170 C.3        1 ****  0
   18 O11       35.8870    17.9110    30.8760 O.3        1 ****  0
   19 C4        38.4920    17.8410    31.3500 C.3        1 ****  0
   20 O12       38.2460    16.9850    32.4270 O.3        1 ****  0
   21 C5        39.3060    16.8480    30.3600 C.3        1 ****  0
   22 N2        40.3218    17.6436    29.6985 N.ar       1 ****  0
   23 C6        40.2388    18.2696    28.5425 C.ar       1 ****  0
   24 N3        41.3418    18.9626    28.4085 N.ar       1 ****  0
   25 C7        42.1138    18.8766    29.3285 C.ar       1 ****  0
   26 C8        43.4628    19.4026    29.7335 C.ar       1 ****  0
   27 N4        44.3157    20.1338    29.0792 N.pl3      1 ****  0
   28 N5        44.0048    19.0296    30.9775 N.ar       1 ****  0
   29 C9        43.2208    18.1846    31.7765 C.ar       1 ****  0
   30 N6        41.9548    17.6516    31.4915 N.ar       1 ****  0
   31 C10       41.5038    18.0516    30.2655 C.ar       1 ****  0
   32 H1        31.6331    24.1848    26.7599 H          1 ****  0
   33 H2        32.0305    22.2261    25.2335 H          1 ****  0
   34 H3        35.5268    21.4588    30.2668 H          1 ****  0
   35 H4        33.6715    22.6717    28.9827 H          1 ****  0
   36 H5        34.8212    18.8026    24.4845 H          1 ****  0
   37 H6        36.6118    16.4325    27.3088 H          1 ****  0
   38 H7        35.3171    17.3338    28.2140 H          1 ****  0
   39 H8        36.4200    16.4834    29.5173 H          1 ****  0
   40 H9        37.2390    19.5123    30.4967 H          1 ****  0
   41 H10       35.8794    16.8110    30.8819 H          1 ****  0
   42 H11       38.9933    18.7964    31.7181 H          1 ****  0
   43 H12       37.7626    16.0664    32.0630 H          1 ****  0
   44 H13       39.6875    15.9609    30.9659 H          1 ****  0
   45 H14       39.4030    18.2198    27.8268 H          1 ****  0
   46 H15       44.0634    20.5111    28.0965 H          1 ****  0
   47 H16       45.2782    20.3653    29.5171 H          1 ****  0
   48 H17       43.6534    17.9043    32.7499 H          1 ****  0
@<TRIPOS>BOND
    1     1     2 2
    2     1     3 1
    3     1     4 1
    4     1     8 1
    5     3    32 1
    6     4    33 1
    7     5     6 1
    8     5     7 2
    9     5     8 1
   10     5    12 1
   11     6    34 1
   12     8    35 1
   13     9    10 1
   14     9    11 2
   15     9    12 1
   16     9    13 1
   17    10    36 1
   18    13    14 1
   19    14    15 1
   20    14    37 1
   21    14    38 1
   22    15    16 1
   23    15    17 1
   24    15    39 1
   25    16    21 1
   26    17    18 1
   27    17    19 1
   28    17    40 1
   29    18    41 1
   30    19    20 1
   31    19    21 1
   32    19    42 1
   33    20    43 1
   34    21    22 1
   35    21    44 1
   36    22    23 ar
   37    22    31 ar
   38    23    24 ar
   39    23    45 1
   40    24    25 ar
   41    25    26 ar
   42    25    31 ar
   43    26    27 1
   44    26    28 ar
   45    27    46 1
   46    27    47 1
   47    28    29 ar
   48    29    30 ar
   49    29    48 1
   50    30    31 ar
@<TRIPOS>SUBSTRUCTURE
1   ****   1
@<TRIPOS>MOLECULE
1ejn
52  55  1  0  0
SMALL
FORMAL_CHARGES
@<TRIPOS>ATOM
    1 C1        -1.5922    -1.5631    -3.6906 C.3        1 ****  0
    2 C2        -0.3150    -2.3118    -4.1855 C.3        1 ****  0
    3 C3        -1.6057    -1.5290    -2.1288 C.3        1 ****  0
    4 C4        -1.5880    -0.1023    -4.2409 C.3        1 ****  0
    5 C5         0.9646    -0.1083    -4.2116 C.3        1 ****  0
    6 C6         0.9544    -1.5698    -3.6617 C.3        1 ****  0
    7 C7        -0.3155     0.6401    -3.7234 C.3        1 ****  0
    8 C8         0.9386    -1.5457    -2.1004 C.3        1 ****  0
    9 C9        -0.3348     0.6756    -2.1613 C.3        1 ****  0
   10 C10       -0.3342    -0.7848    -1.5797 C.3        1 ****  0
   11 N1         1.3643    -1.3347     1.0561 N.am       1 ****  0
   12 C11        0.4771    -0.4548     0.6788 C.2        1 ****  0
   13 N2        -0.4455    -0.7559    -0.1759 N.am       1 ****  0
   14 O1         0.4092     0.6617     1.1733 O.2        1 ****  0
   15 C12        2.0412    -1.3351     2.2838 C.3        1 ****  0
   16 C13        4.5414    -1.1525     2.0018 C.ar       1 ****  0
   17 C14        3.3936    -1.9520     2.2138 C.ar       1 ****  0
   18 C15        3.5735    -3.3403     2.4209 C.ar       1 ****  0
   19 C16        4.8647    -3.9008     2.4680 C.ar       1 ****  0
   20 C17        6.0077    -3.0902     2.3087 C.ar       1 ****  0
   21 C18        5.8330    -1.7152     2.0439 C.ar       1 ****  0
   22 N3         7.3004    -3.6584     2.4004 N.pl3      1 ****  0
   23 N4         8.2109    -2.7285     4.4176 N.pl3      1 ****  0
   24 C19        7.7448    -3.7961     3.7008 C.2        1 ****  0
   25 N5         7.7782    -4.9440     4.2601 N.2        1 ****  0
   26 H1        -2.5194    -2.1088    -4.0675 H          1 ****  0
   27 H2        -0.3022    -2.3612    -5.3244 H          1 ****  0
   28 H3        -0.3224    -3.3775    -3.7806 H          1 ****  0
   29 H4        -1.6466    -2.5904    -1.7150 H          1 ****  0
   30 H5        -2.5328    -0.9600    -1.7878 H          1 ****  0
   31 H6        -2.5294     0.4481    -3.9086 H          1 ****  0
   32 H7        -1.5722    -0.1285    -5.3805 H          1 ****  0
   33 H8         1.9005     0.4394    -3.8597 H          1 ****  0
   34 H9         0.9711    -0.1363    -5.3512 H          1 ****  0
   35 H10        1.8897    -2.1148    -4.0191 H          1 ****  0
   36 H11       -0.3072     1.7052    -4.1297 H          1 ****  0
   37 H12        1.8836    -1.0443    -1.7065 H          1 ****  0
   38 H13        0.9041    -2.6194    -1.7187 H          1 ****  0
   39 H14       -1.2526     1.2432    -1.7937 H          1 ****  0
   40 H15        0.6028     1.2126    -1.7977 H          1 ****  0
   41 H16        1.5973    -2.1320     0.3620 H          1 ****  0
   42 H17       -1.4132    -1.0152     0.2341 H          1 ****  0
   43 H18        1.4138    -1.8783     3.0655 H          1 ****  0
   44 H19        2.1936    -0.2433     2.5744 H          1 ****  0
   45 H20        4.4241    -0.0758     1.8011 H          1 ****  0
   46 H21        2.6932    -3.9903     2.5468 H          1 ****  0
   47 H22        4.9831    -4.9837     2.6310 H          1 ****  0
   48 H23        6.7131    -1.0765     1.8687 H          1 ****  0
   49 H24        7.8828    -3.9554     1.5376 H          1 ****  0
   50 H25        8.2008    -1.7378     3.9814 H          1 ****  0
   51 H26        8.5899    -2.8743     5.4211 H          1 ****  0
   52 H27        7.4191    -5.8158     3.7283 H          1 ****  0
@<TRIPOS>BOND
    1     1     2 1
    2     1     3 1
    3     1     4 1
    4     1    26 1
    5     2     6 1
    6     2    27 1
    7     2    28 1
    8     3    10 1
    9     3    29 1
   10     3    30 1
   11     4     7 1
   12     4    31 1
   13     4    32 1
   14     5     6 1
   15     5     7 1
   16     5    33 1
   17     5    34 1
   18     6     8 1
   19     6    35 1
   20     7     9 1
   21     7    36 1
   22     8    10 1
   23     8    37 1
   24     8    38 1
   25     9    10 1
   26     9    39 1
   27     9    40 1
   28    10    13 1
   29    11    12 am
   30    11    15 1
   31    11    41 1
   32    12    13 am
   33    12    14 2
   34    13    42 1
   35    15    17 1
   36    15    43 1
   37    15    44 1
   38    16    17 ar
   39    16    21 ar
   40    16    45 1
   41    17    18 ar
   42    18    19 ar
   43    18    46 1
   44    19    20 ar
   45    19    47 1
   46    20    21 ar
   47    20    22 1
   48    21    48 1
   49    22    24 1
   50    22    49 1
   51    23    24 1
   52    23    50 1
   53    23    51 1
   54    24    25 2
   55    25    52 1
@<TRIPOS>SUBSTRUCTURE
1   ****   1
@<TRIPOS>MOLECULE
1eoc
16  16  1  0  0
SMALL
FORMAL_CHARGES
@<TRIPOS>ATOM
    1 C1         9.9140   -13.0470    41.2840 C.ar       1 ****  0
    2 C2         9.6060   -14.1390    40.5030 C.ar       1 ****  0
    3 C3        10.5980   -14.9680    40.0260 C.ar       1 ****  0
    4 C4        11.9150   -14.6950    40.3430 C.ar       1 ****  0
    5 C5        12.2350   -13.6020    41.1310 C.ar       1 ****  0
    6 C6        11.2300   -12.7810    41.5960 C.ar       1 ****  0
    7 O1         8.8999   -12.2277    41.7546 O.3        1 ****  0
    8 O2         8.2724   -14.3829    40.2151 O.3        1 ****  0
    9 N1        12.8945   -15.4959    39.8723 N.pl3      1 ****  0.0000
   10 O3        12.6398   -16.4492    39.1719 O.2        1 ****  0.0000
   11 O4        14.0606   -15.2898    40.1210 O.2        1 ****  0.0000
   12 H1        10.3442   -15.8378    39.3996 H          1 ****  0
   13 H2        13.2858   -13.3901    41.3845 H          1 ****  0
   14 H3        11.4798   -11.9082    42.2199 H          1 ****  0
   15 H4         7.8873   -12.4404    41.5089 H          1 ****  0
   16 H5         7.5196   -13.7328    40.5915 H          1 ****  0
@<TRIPOS>BOND
    1     1     2 ar
    2     1     6 ar
    3     1     7 1
    4     2     3 ar
    5     2     8 1
    6     3     4 ar
    7     3    12 1
    8     4     5 ar
    9     4     9 1
   10     5     6 ar
   11     5    13 1
   12     6    14 1
   13     7    15 1
   14     8    16 1
   15     9    10 2
   16     9    11 2
@<TRIPOS>SUBSTRUCTURE
1   ****   1
@<TRIPOS>MOLECULE
1epb
50  50  1  0  0
SMALL
FORMAL_CHARGES
@<TRIPOS>ATOM
    1 C1        -4.5640     2.8350     0.1470 C.3        1 ****  0
    2 C2        -5.6990     3.4500     1.0100 C.3        1 ****  0
    3 C3        -5.2220     4.6100     1.8370 C.3        1 ****  0
    4 C4        -4.1830     4.1310     2.8220 C.3        1 ****  0
    5 C5        -3.1850     3.1770     2.2320 C.2        1 ****  0
    6 C6        -3.3120     2.6170     1.0030 C.2        1 ****  0
    7 C7        -2.2250     1.7580     0.5310 C.2        1 ****  0
    8 C8        -1.8070     1.4520    -0.7020 C.2        1 ****  0
    9 C9        -0.6870     0.5750    -1.0120 C.2        1 ****  0
   10 C10        0.0000     0.0000     0.0000 C.2        1 ****  0
   11 C11        1.1750    -0.8270    -0.1010 C.2        1 ****  0
   12 C12        1.8420    -1.2970     0.9610 C.2        1 ****  0
   13 C13        3.0620    -2.0870     0.9420 C.2        1 ****  0
   14 C14        3.6350    -2.3650     2.1200 C.2        1 ****  0
   15 C15        4.8380    -3.1610     2.3920 C.2        1 ****  0
   16 C16       -5.1400     1.4960    -0.3490 C.3        1 ****  0
   17 C17       -4.2660     3.7390    -1.0510 C.3        1 ****  0
   18 C18       -2.0160     2.9070     3.1630 C.3        1 ****  0
   19 C19       -0.3090     0.3780    -2.4540 C.3        1 ****  0
   20 C20        3.6070    -2.5240    -0.3810 C.3        1 ****  0
   21 O1         5.1860    -3.1150     3.6650 O.2        1 ****  0
   22 O2         5.4660    -3.8160     1.5730 O.3        1 ****  0
   23 H1        -6.1437     2.6496     1.6891 H          1 ****  0
   24 H2        -6.4953     3.8444     0.2959 H          1 ****  0
   25 H3        -6.0977     5.0886     2.3881 H          1 ****  0
   26 H4        -4.7569     5.3936     1.1519 H          1 ****  0
   27 H5        -4.6996     3.6396     3.7115 H          1 ****  0
   28 H6        -3.5966     5.0526     3.1481 H          1 ****  0
   29 H7        -1.6473     1.2770     1.3361 H          1 ****  0
   30 H8        -2.3524     1.8981    -1.5487 H          1 ****  0
   31 H9        -0.3817     0.1846     1.0166 H          1 ****  0
   32 H10        1.5448    -1.0868    -1.1055 H          1 ****  0
   33 H11        1.4226    -1.0604     1.9516 H          1 ****  0
   34 H12        3.1361    -1.9386     3.0046 H          1 ****  0
   35 H13       -4.3673     0.9668    -0.9990 H          1 ****  0
   36 H14       -6.0983     1.6735    -0.9404 H          1 ****  0
   37 H15       -5.3874     0.8389     0.5491 H          1 ****  0
   38 H16       -3.4321     3.2784    -1.6771 H          1 ****  0
   39 H17       -3.9639     4.7791    -0.6951 H          1 ****  0
   40 H18       -5.2049     3.8356    -1.6903 H          1 ****  0
   41 H19       -2.1528     3.4994     4.1273 H          1 ****  0
   42 H20       -1.0351     3.1951     2.6586 H          1 ****  0
   43 H21       -1.9817     1.7943     3.4085 H          1 ****  0
   44 H22       -1.0305     0.9581    -3.1192 H          1 ****  0
   45 H23       -0.3313    -0.7303    -2.7200 H          1 ****  0
   46 H24        0.7495     0.7672    -2.6205 H          1 ****  0
   47 H25        2.9244    -2.1527    -1.2152 H          1 ****  0
   48 H26        3.6920    -3.6603    -0.4170 H          1 ****  0
   49 H27        4.6475    -2.0803    -0.5227 H          1 ****  0
   50 H28        5.1580    -3.8310     0.5552 H          1 ****  0
@<TRIPOS>BOND
    1     1     2 1
    2     1     6 1
    3     1    16 1
    4     1    17 1
    5     2     3 1
    6     2    23 1
    7     2    24 1
    8     3     4 1
    9     3    25 1
   10     3    26 1
   11     4     5 1
   12     4    27 1
   13     4    28 1
   14     5     6 2
   15     5    18 1
   16     6     7 1
   17     7     8 2
   18     7    29 1
   19     8     9 1
   20     8    30 1
   21     9    10 2
   22     9    19 1
   23    10    11 1
   24    10    31 1
   25    11    12 2
   26    11    32 1
   27    12    13 1
   28    12    33 1
   29    13    14 2
   30    13    20 1
   31    14    15 1
   32    14    34 1
   33    15    21 2
   34    15    22 1
   35    16    35 1
   36    16    36 1
   37    16    37 1
   38    17    38 1
   39    17    39 1
   40    17    40 1
   41    18    41 1
   42    18    42 1
   43    18    43 1
   44    19    44 1
   45    19    45 1
   46    19    46 1
   47    20    47 1
   48    20    48 1
   49    20    49 1
   50    22    50 1
@<TRIPOS>SUBSTRUCTURE
1   ****   1
@<TRIPOS>MOLECULE
1epo
95  97  1  0  0
SMALL
FORMAL_CHARGES
@<TRIPOS>ATOM
    1 O1        30.9720    -7.3220    -7.5670 O.3        1 ****  0
    2 C1        30.7770    -6.5530    -6.3560 C.3        1 ****  0
    3 C2        32.0090    -6.3100    -5.7150 C.3        1 ****  0
    4 N1        32.8370    -7.4660    -5.6290 N.am       1 ****  0
    5 C3        32.8620    -8.4650    -6.6830 C.3        1 ****  0
    6 C4        31.4860    -8.6410    -7.1880 C.3        1 ****  0
    7 C5        33.6370    -7.6200    -4.5270 C.2        1 ****  0
    8 O2        34.3590    -8.5990    -4.4530 O.2        1 ****  0
    9 N2        33.6170    -6.7070    -3.5780 N.am       1 ****  0
   10 C6        34.4320    -6.8050    -2.3250 C.3        1 ****  0
   11 C7        33.8580    -7.8980    -1.3780 C.2        1 ****  0
   12 O3        32.7320    -8.1850    -1.2680 O.2        1 ****  0
   13 C8        34.2260    -5.4560    -1.5280 C.3        1 ****  0
   14 C9        35.0450    -4.3950    -2.2620 C.ar       1 ****  0
   15 C10       36.3830    -4.5380    -2.4410 C.ar       1 ****  0
   16 C11       34.3630    -3.2670    -2.8110 C.ar       1 ****  0
   17 C12       37.1650    -3.6050    -3.1060 C.ar       1 ****  0
   18 C13       35.1440    -2.3490    -3.4730 C.ar       1 ****  0
   19 C14       36.4990    -2.4730    -3.6380 C.ar       1 ****  0
   20 N3        34.8240    -8.5260    -0.6400 N.am       1 ****  0
   21 C15       34.4240    -9.6120     0.2950 C.3        1 ****  0
   22 C16       35.5270    -9.6380     1.4140 C.2        1 ****  0
   23 O4        36.5960   -10.1450     1.1750 O.2        1 ****  0
   24 C17       34.5110   -10.9620    -0.4720 C.3        1 ****  0
   25 C18       34.2020   -12.1490     0.4110 C.3        1 ****  0
   26 C19       33.4710   -13.3180    -0.1940 C.3        1 ****  0
   27 C20       34.0330   -13.8210    -1.4670 C.3        1 ****  0
   28 N4        35.1960    -9.0450     2.5090 N.am       1 ****  0
   29 C21       36.2070    -8.7560     3.5860 C.3        1 ****  0
   30 C22       36.6660    -7.3540     3.6360 C.3        1 ****  0
   31 C23       36.9750    -6.6040     2.3700 C.3        1 ****  0
   32 C24       38.2070    -7.0160     1.6900 C.3        1 ****  0
   33 C25       36.8100    -5.1140     2.4840 C.3        1 ****  0
   34 C26       38.6760    -6.2700     0.4530 C.3        1 ****  0
   35 C27       37.3100    -4.3430     1.2730 C.3        1 ****  0
   36 C28       38.6020    -4.7580     0.7240 C.3        1 ****  0
   37 C29       35.6750    -9.3170     4.9050 C.3        1 ****  0
   38 O5        34.3640    -8.7570     5.2470 O.3        1 ****  0
   39 O6        36.5070    -8.9240     5.9360 O.3        1 ****  0
   40 C30       35.5910   -10.8480     4.9370 C.3        1 ****  0
   41 F1        35.1040   -11.2960     3.8410 F          1 ****  0
   42 F2        34.7100   -11.2810     5.8530 F          1 ****  0
   43 C31       36.9100   -11.4650     5.2600 C.2        1 ****  0
   44 O7        37.7810   -11.8210     4.4160 O.2        1 ****  0
   45 N5        37.1720   -11.7830     6.5550 N.am       1 ****  0
   46 C32       38.5090   -12.4190     6.8120 C.3        1 ****  0
   47 H1        30.0724    -7.1064    -5.6511 H          1 ****  0
   48 H2        30.3132    -5.5502    -6.6369 H          1 ****  0
   49 H3        31.8208    -5.8960    -4.6696 H          1 ****  0
   50 H4        32.5690    -5.5505    -6.3546 H          1 ****  0
   51 H5        33.2705    -9.4527    -6.2865 H          1 ****  0
   52 H6        33.5450    -8.1208    -7.5284 H          1 ****  0
   53 H7        31.4759    -9.3465    -8.0834 H          1 ****  0
   54 H8        30.8271    -9.1019    -6.3799 H          1 ****  0
   55 H9        32.9795    -5.8422    -3.7101 H          1 ****  0
   56 H10       35.5124    -7.0293    -2.6113 H          1 ****  0
   57 H11       34.5776    -5.5649    -0.4490 H          1 ****  0
   58 H12       33.1239    -5.1679    -1.4848 H          1 ****  0
   59 H13       36.8718    -5.4393    -2.0384 H          1 ****  0
   60 H14       33.2736    -3.1395    -2.7100 H          1 ****  0
   61 H15       38.2530    -3.7379    -3.2154 H          1 ****  0
   62 H16       34.6506    -1.4599    -3.8965 H          1 ****  0
   63 H17       37.0656    -1.6991    -4.1797 H          1 ****  0
   64 H18       35.8629    -8.2372    -0.7349 H          1 ****  0
   65 H19       33.3754    -9.4540     0.7133 H          1 ****  0
   66 H20       35.5498   -11.0803    -0.9263 H          1 ****  0
   67 H21       33.7223   -10.9365    -1.2947 H          1 ****  0
   68 H22       33.6209   -11.7859     1.3220 H          1 ****  0
   69 H23       35.2310   -12.5752     0.6542 H          1 ****  0
   70 H24       32.3772   -13.0374    -0.3506 H          1 ****  0
   71 H25       33.5888   -14.1722     0.5517 H          1 ****  0
   72 H26       33.9484   -13.0124    -2.2662 H          1 ****  0
   73 H27       33.4810   -14.7620    -1.7976 H          1 ****  0
   74 H28       35.1319   -14.0830    -1.3139 H          1 ****  0
   75 H29       34.1659    -8.7475     2.6580 H          1 ****  0
   76 H30       37.1811    -9.2933     3.3371 H          1 ****  0
   77 H31       37.5790    -7.2998     4.3166 H          1 ****  0
   78 H32       35.7344    -6.8135     4.0096 H          1 ****  0
   79 H33       36.1501    -6.9360     1.6566 H          1 ****  0
   80 H34       38.1240    -8.1236     1.4333 H          1 ****  0
   81 H35       39.0096    -6.7511     2.4550 H          1 ****  0
   82 H36       37.3463    -4.7427     3.4189 H          1 ****  0
   83 H37       35.6887    -4.9189     2.5486 H          1 ****  0
   84 H38       38.0288    -6.5441    -0.4446 H          1 ****  0
   85 H39       39.7521    -6.5627     0.2163 H          1 ****  0
   86 H40       37.3545    -3.2334     1.5309 H          1 ****  0
   87 H41       36.5565    -4.5751     0.4496 H          1 ****  0
   88 H42       38.8120    -4.1847    -0.2387 H          1 ****  0
   89 H43       39.3929    -4.5186     1.5093 H          1 ****  0
   90 H44       34.2273    -7.7027     5.2762 H          1 ****  0
   91 H45       36.7048    -7.8913     6.0954 H          1 ****  0
   92 H46       36.4632   -11.5905     7.3502 H          1 ****  0
   93 H47       39.0777   -12.5198     5.8291 H          1 ****  0
   94 H48       38.3729   -13.4422     7.2960 H          1 ****  0
   95 H49       39.1066   -11.7600     7.5248 H          1 ****  0
@<TRIPOS>BOND
    1     1     2 1
    2     1     6 1
    3     2     3 1
    4     2    47 1
    5     2    48 1
    6     3     4 1
    7     3    49 1
    8     3    50 1
    9     4     5 1
   10     4     7 am
   11     5     6 1
   12     5    51 1
   13     5    52 1
   14     6    53 1
   15     6    54 1
   16     7     8 2
   17     7     9 am
   18     9    10 1
   19     9    55 1
   20    10    11 1
   21    10    13 1
   22    10    56 1
   23    11    12 2
   24    11    20 am
   25    13    14 1
   26    13    57 1
   27    13    58 1
   28    14    15 ar
   29    14    16 ar
   30    15    17 ar
   31    15    59 1
   32    16    18 ar
   33    16    60 1
   34    17    19 ar
   35    17    61 1
   36    18    19 ar
   37    18    62 1
   38    19    63 1
   39    20    21 1
   40    20    64 1
   41    21    22 1
   42    21    24 1
   43    21    65 1
   44    22    23 2
   45    22    28 am
   46    24    25 1
   47    24    66 1
   48    24    67 1
   49    25    26 1
   50    25    68 1
   51    25    69 1
   52    26    27 1
   53    26    70 1
   54    26    71 1
   55    27    72 1
   56    27    73 1
   57    27    74 1
   58    28    29 1
   59    28    75 1
   60    29    30 1
   61    29    37 1
   62    29    76 1
   63    30    31 1
   64    30    77 1
   65    30    78 1
   66    31    32 1
   67    31    33 1
   68    31    79 1
   69    32    34 1
   70    32    80 1
   71    32    81 1
   72    33    35 1
   73    33    82 1
   74    33    83 1
   75    34    36 1
   76    34    84 1
   77    34    85 1
   78    35    36 1
   79    35    86 1
   80    35    87 1
   81    36    88 1
   82    36    89 1
   83    37    38 1
   84    37    39 1
   85    37    40 1
   86    38    90 1
   87    39    91 1
   88    40    41 1
   89    40    42 1
   90    40    43 1
   91    43    44 2
   92    43    45 am
   93    45    46 1
   94    45    92 1
   95    46    93 1
   96    46    94 1
   97    46    95 1
@<TRIPOS>SUBSTRUCTURE
1   ****   1
@<TRIPOS>MOLECULE
1eta
35  36  1  0  0
SMALL
FORMAL_CHARGES
@<TRIPOS>ATOM
    1 C1       -10.5896     5.5955     1.4307 C.ar       1 ****  0
    2 C2       -11.5964     5.2639     2.3648 C.ar       1 ****  0
    3 C3       -12.8441     4.7743     1.9434 C.ar       1 ****  0
    4 C4       -13.1227     4.6161     0.5691 C.ar       1 ****  0
    5 C5       -12.1390     4.9846    -0.3808 C.ar       1 ****  0
    6 C6       -10.8789     5.4367     0.0555 C.ar       1 ****  0
    7 C7        -9.2843     6.1554     1.8835 C.3        1 ****  0
    8 C8        -8.3164     5.1278     2.5525 C.3        1 ****  0
    9 C9        -6.9926     5.6600     2.8495 C.2        1 ****  0
   10 C10      -14.7329     3.2536    -0.4540 C.ar       1 ****  0
   11 C11      -13.9465     2.2378    -1.0450 C.ar       1 ****  0
   12 C12      -14.5459     1.2230    -1.8136 C.ar       1 ****  0
   13 C13      -15.9474     1.1905    -1.9640 C.ar       1 ****  0
   14 C14      -16.7411     2.1947    -1.3728 C.ar       1 ****  0
   15 C15      -16.1310     3.2194    -0.6274 C.ar       1 ****  0
   16 N1        -8.8734     4.5806     3.8013 N.3        1 ****  0
   17 O1       -14.2869     4.1958     0.2788 O.3        1 ****  0
   18 O2       -16.4804     0.2582    -2.6133 O.3        1 ****  0
   19 O3        -6.1024     4.9209     3.2442 O.2        1 ****  0
   20 O4        -6.7055     6.8450     2.7212 O.3        1 ****  0
   21 I1       -14.2417     4.3000     3.3784 I          1 ****  0
   22 I2       -13.3472    -0.2016    -2.6874 I          1 ****  0
   23 I3       -12.4929     5.0063    -2.4088 I          1 ****  0
   24 I4       -18.7877     2.2092    -1.5665 I          1 ****  0
   25 H1       -11.3999     5.3913     3.4411 H          1 ****  0
   26 H2       -10.1024     5.6715    -0.6897 H          1 ****  0
   27 H3        -9.4748     7.0173     2.6049 H          1 ****  0
   28 H4        -8.7547     6.5025     0.9355 H          1 ****  0
   29 H5        -8.2039     4.3082     1.7681 H          1 ****  0
   30 H6       -12.8543     2.2410    -0.9023 H          1 ****  0
   31 H7       -16.7543     4.0058    -0.1730 H          1 ****  0
   32 H8        -8.9752     5.4014     4.5565 H          1 ****  0
   33 H9        -8.2117     3.7687     4.1980 H          1 ****  0
   34 H10      -15.8747    -0.4954    -3.0562 H          1 ****  0
   35 H11       -7.4389     7.5360     2.3813 H          1 ****  0
@<TRIPOS>BOND
    1     1     2 ar
    2     1     6 ar
    3     1     7 1
    4     2     3 ar
    5     2    25 1
    6     3     4 ar
    7     3    21 1
    8     4     5 ar
    9     4    17 1
   10     5     6 ar
   11     5    23 1
   12     6    26 1
   13     7     8 1
   14     7    27 1
   15     7    28 1
   16     8     9 1
   17     8    16 1
   18     8    29 1
   19     9    19 2
   20     9    20 1
   21    10    11 ar
   22    10    15 ar
   23    10    17 1
   24    11    12 ar
   25    11    30 1
   26    12    13 ar
   27    12    22 1
   28    13    14 ar
   29    13    18 1
   30    14    15 ar
   31    14    24 1
   32    15    31 1
   33    16    32 1
   34    16    33 1
   35    18    34 1
   36    20    35 1
@<TRIPOS>SUBSTRUCTURE
1   ****   1
@<TRIPOS>MOLECULE
1etr
71  73  1  0  0
SMALL
FORMAL_CHARGES
@<TRIPOS>ATOM
    1 S1         0.4192    -0.9712     2.3802 S.O2       1 ****  0
    2 O1        -0.3718    -1.7882     3.4042 O.2        1 ****  0
    3 O2         1.4352    -1.8632     1.7582 O.2        1 ****  0
    4 C1        -1.7318     2.1518     4.3282 C.3        1 ****  0
    5 C2        -1.0228     3.1718     5.2002 C.3        1 ****  0
    6 C3         0.2232     3.7038     4.5552 C.3        1 ****  0
    7 C4         1.0692     2.5238     4.1212 C.ar       1 ****  0
    8 C5         2.4212     2.7418     4.0122 C.ar       1 ****  0
    9 C6         3.2092     1.8108     3.3922 C.ar       1 ****  0
   10 C7         2.5992     0.7148     2.8572 C.ar       1 ****  0
   11 C8         1.2752     0.4468     3.1652 C.ar       1 ****  0
   12 C9         0.4352     1.3628     3.7292 C.ar       1 ****  0
   13 C10       -1.8858     4.3478     5.5032 C.3        1 ****  0
   14 N1        -0.8338     1.0378     4.0272 N.pl3      1 ****  0
   15 N2        -0.6299    -0.7310     1.0707 N.am       1 ****  0
   16 C11       -0.0140     0.0032    -0.0175 C.3        1 ****  0
   17 C12       -0.2230     1.4972     0.1945 C.2        1 ****  0
   18 O3        -1.0940     1.8172     0.9825 O.2        1 ****  0
   19 C13       -0.5680    -0.4608    -1.3585 C.3        1 ****  0
   20 C14       -1.9960    -0.8018    -1.3645 C.3        1 ****  0
   21 C15       -2.4630    -0.9508    -2.7885 C.3        1 ****  0
   22 N3        -3.8790    -1.2658    -2.6975 N.pl3      1 ****  0
   23 C16       -4.8370    -0.3358    -2.6265 C.2        1 ****  0
   24 N4        -4.6130     0.9512    -2.9385 N.2        1 ****  0
   25 N5        -6.0560    -0.7308    -2.2775 N.pl3      1 ****  0
   26 N6         0.5821     2.4417    -0.3239 N.am       1 ****  0
   27 C17        1.8001     2.1007    -1.0529 C.3        1 ****  0
   28 C18        2.9951     2.8887    -0.4039 C.3        1 ****  0
   29 C19        2.8721     4.3567    -0.1919 C.3        1 ****  0
   30 C20        1.6131     4.4707     0.6571 C.3        1 ****  0
   31 C21        0.3991     3.8837    -0.0859 C.3        1 ****  0
   32 C22        1.7021     2.3037    -2.5769 C.2        1 ****  0
   33 O4         2.7591     2.3817    -3.2069 O.2        1 ****  0
   34 O5         0.6001     2.3107    -3.1459 O.3        1 ****  0
   35 C23        4.1271     4.8887     0.4891 C.3        1 ****  0
   36 H1        -2.0882     2.6410     3.3622 H          1 ****  0
   37 H2        -2.6379     1.7518     4.8925 H          1 ****  0
   38 H3        -0.7648     2.6082     6.1570 H          1 ****  0
   39 H4         0.8007     4.3623     5.2849 H          1 ****  0
   40 H5        -0.0471     4.3444     3.6518 H          1 ****  0
   41 H6         2.8685     3.6613     4.4218 H          1 ****  0
   42 H7         4.3009     1.9423     3.3273 H          1 ****  0
   43 H8         3.1567     0.0454     2.1831 H          1 ****  0
   44 H9        -2.1329     4.8978     4.5357 H          1 ****  0
   45 H10       -1.3574     5.0479     6.2314 H          1 ****  0
   46 H11       -2.8532     3.9879     5.9872 H          1 ****  0
   47 H12       -1.1723     0.0097     4.0436 H          1 ****  0
   48 H13       -1.5480    -0.1913     1.4174 H          1 ****  0
   49 H14        1.1072    -0.2025    -0.0288 H          1 ****  0
   50 H15        0.0338    -1.3576    -1.7234 H          1 ****  0
   51 H16       -0.4663     0.4351    -2.0560 H          1 ****  0
   52 H17       -2.5983     0.0072    -0.8331 H          1 ****  0
   53 H18       -2.1526    -1.7854    -0.8099 H          1 ****  0
   54 H19       -1.8928    -1.7822    -3.3207 H          1 ****  0
   55 H20       -2.2795    -0.0027    -3.3944 H          1 ****  0
   56 H21       -4.1733    -2.3075    -2.6866 H          1 ****  0
   57 H22       -3.6198     1.2742    -3.2231 H          1 ****  0
   58 H23       -6.2376    -1.7679    -2.0259 H          1 ****  0
   59 H24       -6.8680    -0.0157    -2.2447 H          1 ****  0
   60 H25        1.9782     0.9791    -0.9533 H          1 ****  0
   61 H26        3.9360     2.6884    -1.0156 H          1 ****  0
   62 H27        3.0183     2.4808     0.6604 H          1 ****  0
   63 H28        2.7843     4.9777    -1.1439 H          1 ****  0
   64 H29        1.4184     5.5622     0.9222 H          1 ****  0
   65 H30        1.7706     3.8752     1.6164 H          1 ****  0
   66 H31       -0.5519     4.0627     0.5168 H          1 ****  0
   67 H32        0.3058     4.4069    -1.0945 H          1 ****  0
   68 H33       -0.2940     2.2419    -2.5742 H          1 ****  0
   69 H34        4.3009     4.3221     1.4630 H          1 ****  0
   70 H35        4.0212     6.0049     0.6953 H          1 ****  0
   71 H36        5.0219     4.7330    -0.1998 H          1 ****  0
@<TRIPOS>BOND
    1     1     2 2
    2     1     3 2
    3     1    11 1
    4     1    15 am
    5     4     5 1
    6     4    14 1
    7     4    36 1
    8     4    37 1
    9     5     6 1
   10     5    13 1
   11     5    38 1
   12     6     7 1
   13     6    39 1
   14     6    40 1
   15     7     8 ar
   16     7    12 ar
   17     8     9 ar
   18     8    41 1
   19     9    10 ar
   20     9    42 1
   21    10    11 ar
   22    10    43 1
   23    11    12 ar
   24    12    14 1
   25    13    44 1
   26    13    45 1
   27    13    46 1
   28    14    47 1
   29    15    16 1
   30    15    48 1
   31    16    17 1
   32    16    19 1
   33    16    49 1
   34    17    18 2
   35    17    26 am
   36    19    20 1
   37    19    50 1
   38    19    51 1
   39    20    21 1
   40    20    52 1
   41    20    53 1
   42    21    22 1
   43    21    54 1
   44    21    55 1
   45    22    23 1
   46    22    56 1
   47    23    24 2
   48    23    25 1
   49    24    57 1
   50    25    58 1
   51    25    59 1
   52    26    27 1
   53    26    31 1
   54    27    28 1
   55    27    32 1
   56    27    60 1
   57    28    29 1
   58    28    61 1
   59    28    62 1
   60    29    30 1
   61    29    35 1
   62    29    63 1
   63    30    31 1
   64    30    64 1
   65    30    65 1
   66    31    66 1
   67    31    67 1
   68    32    33 2
   69    32    34 1
   70    34    68 1
   71    35    69 1
   72    35    70 1
   73    35    71 1
@<TRIPOS>SUBSTRUCTURE
1   ****   1
@<TRIPOS>MOLECULE
1ets
68  71  1  0  0
SMALL
FORMAL_CHARGES
@<TRIPOS>ATOM
    1 S1       -37.3520   -31.2710    47.2640 S.O2       1 ****  0
    2 O1       -36.1430   -32.1060    47.6390 O.2        1 ****  0
    3 O2       -38.5750   -31.7440    48.0490 O.2        1 ****  0
    4 C1       -38.1890   -28.7440    48.0850 C.ar       1 ****  0
    5 C2       -37.1270   -29.5950    47.7860 C.ar       1 ****  0
    6 C3       -35.8140   -29.1890    47.9700 C.ar       1 ****  0
    7 C4       -35.5410   -27.9820    48.5800 C.ar       1 ****  0
    8 C5       -36.2550   -25.9070    49.4020 C.ar       1 ****  0
    9 C6       -37.2690   -25.0020    49.5860 C.ar       1 ****  0
   10 C7       -38.5750   -25.3700    49.3230 C.ar       1 ****  0
   11 C8       -38.9180   -26.6390    48.9050 C.ar       1 ****  0
   12 C9       -37.9070   -27.4960    48.5970 C.ar       1 ****  0
   13 C10      -36.5890   -27.1350    48.8700 C.ar       1 ****  0
   14 N1       -37.7430   -31.5420    45.7410 N.am       1 ****  0
   15 C11      -36.8040   -31.2460    44.7000 C.3        1 ****  0
   16 C12      -37.3310   -30.0430    43.9490 C.2        1 ****  0
   17 O3       -38.3210   -29.3770    44.2970 O.2        1 ****  0
   18 C13      -36.8080   -28.7550    41.9950 C.3        1 ****  0
   19 C14      -35.5080   -27.9520    41.9950 C.2        1 ****  0
   20 O4       -34.6750   -28.0830    41.1030 O.2        1 ****  0
   21 N2       -36.5780   -29.8560    42.8920 N.am       1 ****  0
   22 C15      -37.1950   -29.2680    40.6250 C.3        1 ****  0
   23 C16      -38.5810   -29.8840    40.6330 C.ar       1 ****  0
   24 C17      -38.7510   -31.2500    40.7230 C.ar       1 ****  0
   25 C18      -39.6770   -29.0660    40.5420 C.ar       1 ****  0
   26 C19      -40.0100   -31.8040    40.7820 C.ar       1 ****  0
   27 C20      -40.9350   -29.6180    40.6020 C.ar       1 ****  0
   28 C21      -41.1240   -30.9810    40.7110 C.ar       1 ****  0
   29 C22      -42.4130   -31.4950    40.7260 C.2        1 ****  0
   30 N3       -42.6090   -32.7600    41.1140 N.2        1 ****  0
   31 N4       -43.4470   -30.7100    40.4430 N.pl3      1 ****  0
   32 N5       -35.3110   -27.0940    42.9980 N.am       1 ****  0
   33 C23      -34.0690   -26.3880    43.2110 C.3        1 ****  0
   34 C24      -33.6300   -26.7280    44.6420 C.3        1 ****  0
   35 C25      -34.5750   -26.2790    45.7310 C.3        1 ****  0
   36 C26      -35.8200   -27.0390    45.3910 C.3        1 ****  0
   37 C27      -36.3370   -26.7910    43.9920 C.3        1 ****  0
   38 H1       -39.2301   -29.0615    47.9160 H          1 ****  0
   39 H2       -34.9871   -29.8315    47.6284 H          1 ****  0
   40 H3       -34.5059   -27.7008    48.8303 H          1 ****  0
   41 H4       -35.2146   -25.6627    49.6687 H          1 ****  0
   42 H5       -37.0431   -23.9845    49.9424 H          1 ****  0
   43 H6       -39.3725   -24.6213    49.4521 H          1 ****  0
   44 H7       -39.9723   -26.9475    48.8235 H          1 ****  0
   45 H8       -38.6996   -31.0033    45.5193 H          1 ****  0
   46 H9       -36.6861   -32.1375    43.9993 H          1 ****  0
   47 H10      -35.7755   -31.0250    45.1392 H          1 ****  0
   48 H11      -37.6754   -28.0899    42.3189 H          1 ****  0
   49 H12      -35.7669   -30.5439    42.6902 H          1 ****  0
   50 H13      -36.4313   -30.0354    40.2680 H          1 ****  0
   51 H14      -37.2092   -28.3809    39.9091 H          1 ****  0
   52 H15      -37.8670   -31.9067    40.7480 H          1 ****  0
   53 H16      -39.5515   -27.9783    40.4221 H          1 ****  0
   54 H17      -40.1317   -32.8939    40.8849 H          1 ****  0
   55 H18      -41.8142   -28.9557    40.5621 H          1 ****  0
   56 H19      -41.7615   -33.3934    41.3428 H          1 ****  0
   57 H20      -43.2804   -29.6873    40.1296 H          1 ****  0
   58 H21      -44.4560   -31.0931    40.5258 H          1 ****  0
   59 H22      -34.2137   -25.2641    43.0864 H          1 ****  0
   60 H23      -33.2793   -26.6985    42.4498 H          1 ****  0
   61 H24      -32.5977   -26.2839    44.8338 H          1 ****  0
   62 H25      -33.6222   -27.8667    44.6958 H          1 ****  0
   63 H26      -34.7480   -25.1526    45.6998 H          1 ****  0
   64 H27      -34.1889   -26.4771    46.7852 H          1 ****  0
   65 H28      -36.6357   -26.7877    46.1466 H          1 ****  0
   66 H29      -35.5399   -28.1432    45.4349 H          1 ****  0
   67 H30      -37.2650   -27.4249    43.8008 H          1 ****  0
   68 H31      -36.6110   -25.6882    43.9006 H          1 ****  0
@<TRIPOS>BOND
    1     1     2 2
    2     1     3 2
    3     1     5 1
    4     1    14 am
    5     4     5 ar
    6     4    12 ar
    7     4    38 1
    8     5     6 ar
    9     6     7 ar
   10     6    39 1
   11     7    13 ar
   12     7    40 1
   13     8     9 ar
   14     8    13 ar
   15     8    41 1
   16     9    10 ar
   17     9    42 1
   18    10    11 ar
   19    10    43 1
   20    11    12 ar
   21    11    44 1
   22    12    13 ar
   23    14    15 1
   24    14    45 1
   25    15    16 1
   26    15    46 1
   27    15    47 1
   28    16    17 2
   29    16    21 am
   30    18    19 1
   31    18    21 1
   32    18    22 1
   33    18    48 1
   34    19    20 2
   35    19    32 am
   36    21    49 1
   37    22    23 1
   38    22    50 1
   39    22    51 1
   40    23    24 ar
   41    23    25 ar
   42    24    26 ar
   43    24    52 1
   44    25    27 ar
   45    25    53 1
   46    26    28 ar
   47    26    54 1
   48    27    28 ar
   49    27    55 1
   50    28    29 1
   51    29    30 2
   52    29    31 1
   53    30    56 1
   54    31    57 1
   55    31    58 1
   56    32    33 1
   57    32    37 1
   58    33    34 1
   59    33    59 1
   60    33    60 1
   61    34    35 1
   62    34    61 1
   63    34    62 1
   64    35    36 1
   65    35    63 1
   66    35    64 1
   67    36    37 1
   68    36    65 1
   69    36    66 1
   70    37    67 1
   71    37    68 1
@<TRIPOS>SUBSTRUCTURE
1   ****   1
@<TRIPOS>MOLECULE
1ett
58  60  1  0  0
SMALL
FORMAL_CHARGES
@<TRIPOS>ATOM
    1 S1       -36.7260   -31.8490    45.4930 S.O2       1 ****  0
    2 O1       -35.2930   -32.2310    45.6030 O.2        1 ****  0
    3 O2       -37.5670   -33.0380    45.9630 O.2        1 ****  0
    4 C1       -37.0370   -30.4170    46.6250 C.ar       1 ****  0
    5 C2       -36.0410   -29.5090    46.9620 C.ar       1 ****  0
    6 C3       -36.3700   -28.3550    47.7050 C.ar       1 ****  0
    7 C4       -37.6490   -28.1800    48.1990 C.ar       1 ****  0
    8 C5       -38.6240   -29.1290    47.9200 C.ar       1 ****  0
    9 C6       -38.3210   -30.2260    47.1230 C.ar       1 ****  0
   10 C7       -37.9910   -27.0020    49.1120 C.3        1 ****  0
   11 C8       -36.7880   -30.6760    43.0800 C.3        1 ****  0
   12 C9       -37.1850   -29.2170    43.3640 C.2        1 ****  0
   13 O3       -38.3260   -28.8700    43.7610 O.2        1 ****  0
   14 N1       -37.3900   -31.6250    43.9840 N.am       1 ****  0
   15 C10      -37.0310   -31.0440    41.6140 C.3        1 ****  0
   16 C11      -38.4570   -30.8170    41.1570 C.ar       1 ****  0
   17 C12      -38.8130   -29.6390    40.5400 C.ar       1 ****  0
   18 C13      -39.4130   -31.7560    41.4420 C.ar       1 ****  0
   19 C14      -40.1270   -29.4150    40.1870 C.ar       1 ****  0
   20 C15      -40.7170   -31.5230    41.0790 C.ar       1 ****  0
   21 C16      -41.1020   -30.3450    40.4600 C.ar       1 ****  0
   22 C17      -42.4470   -30.1280    40.1580 C.2        1 ****  0
   23 N2       -43.2710   -31.1830    40.0910 N.pl3      1 ****  0
   24 N3       -42.9010   -28.8790    39.9540 N.2        1 ****  0
   25 N4       -36.1900   -28.3530    43.2180 N.am       1 ****  0
   26 C18      -34.8190   -28.7220    42.9610 C.3        1 ****  0
   27 C19      -34.0980   -28.0400    44.0820 C.3        1 ****  0
   28 C20      -34.1730   -26.5800    43.8280 C.3        1 ****  0
   29 C21      -35.6080   -26.2610    44.0440 C.3        1 ****  0
   30 C22      -36.4020   -26.9490    42.9930 C.3        1 ****  0
   31 H1       -34.9998   -29.6888    46.6509 H          1 ****  0
   32 H2       -35.6018   -27.5882    47.8926 H          1 ****  0
   33 H3       -39.6391   -29.0117    48.3313 H          1 ****  0
   34 H4       -39.1102   -30.9556    46.8820 H          1 ****  0
   35 H5       -37.0763   -26.3314    49.2267 H          1 ****  0
   36 H6       -38.3340   -27.3795    50.1315 H          1 ****  0
   37 H7       -38.8402   -26.4009    48.6460 H          1 ****  0
   38 H8       -35.6671   -30.7432    43.2765 H          1 ****  0
   39 H9       -38.4721   -31.3632    44.1064 H          1 ****  0
   40 H10      -36.7452   -32.1342    41.4426 H          1 ****  0
   41 H11      -36.3766   -30.3478    40.9922 H          1 ****  0
   42 H12      -38.0481   -28.8752    40.3283 H          1 ****  0
   43 H13      -39.1383   -32.6897    41.9578 H          1 ****  0
   44 H14      -40.3996   -28.4767    39.6786 H          1 ****  0
   45 H15      -41.4768   -32.2933    41.2856 H          1 ****  0
   46 H16      -42.8870   -32.1812    40.2582 H          1 ****  0
   47 H17      -44.3205   -31.0369    39.8697 H          1 ****  0
   48 H18      -42.2202   -28.0394    40.0123 H          1 ****  0
   49 H19      -34.4662   -28.3461    41.9442 H          1 ****  0
   50 H20      -34.6468   -29.8483    42.9232 H          1 ****  0
   51 H21      -33.0124   -28.3847    44.1309 H          1 ****  0
   52 H22      -34.5777   -28.2982    45.0834 H          1 ****  0
   53 H23      -33.8474   -26.3268    42.7652 H          1 ****  0
   54 H24      -33.4807   -25.9784    44.5050 H          1 ****  0
   55 H25      -35.7773   -25.1346    43.9983 H          1 ****  0
   56 H26      -35.9350   -26.6197    45.0755 H          1 ****  0
   57 H27      -37.5076   -26.6838    43.0763 H          1 ****  0
   58 H28      -36.0799   -26.6348    41.9455 H          1 ****  0
@<TRIPOS>BOND
    1     1     2 2
    2     1     3 2
    3     1     4 1
    4     1    14 am
    5     4     5 ar
    6     4     9 ar
    7     5     6 ar
    8     5    31 1
    9     6     7 ar
   10     6    32 1
   11     7     8 ar
   12     7    10 1
   13     8     9 ar
   14     8    33 1
   15     9    34 1
   16    10    35 1
   17    10    36 1
   18    10    37 1
   19    11    12 1
   20    11    14 1
   21    11    15 1
   22    11    38 1
   23    12    13 2
   24    12    25 am
   25    14    39 1
   26    15    16 1
   27    15    40 1
   28    15    41 1
   29    16    17 ar
   30    16    18 ar
   31    17    19 ar
   32    17    42 1
   33    18    20 ar
   34    18    43 1
   35    19    21 ar
   36    19    44 1
   37    20    21 ar
   38    20    45 1
   39    21    22 1
   40    22    23 1
   41    22    24 2
   42    23    46 1
   43    23    47 1
   44    24    48 1
   45    25    26 1
   46    25    30 1
   47    26    27 1
   48    26    49 1
   49    26    50 1
   50    27    28 1
   51    27    51 1
   52    27    52 1
   53    28    29 1
   54    28    53 1
   55    28    54 1
   56    29    30 1
   57    29    55 1
   58    29    56 1
   59    30    57 1
   60    30    58 1
@<TRIPOS>SUBSTRUCTURE
1   ****   1
@<TRIPOS>MOLECULE
1f0r
50  54  1  0  0
SMALL
FORMAL_CHARGES
@<TRIPOS>ATOM
    1 C1        -5.7264    -2.4617    -0.2688 C.ar       1 ****  0
    2 C2        -6.7849    -2.3421     0.6482 C.ar       1 ****  0
    3 C3        -7.0372    -1.1123     1.2951 C.ar       1 ****  0
    4 C4        -6.2436     0.0256     0.9703 C.ar       1 ****  0
    5 C5        -5.1786    -0.1143     0.0495 C.ar       1 ****  0
    6 C6        -4.8839    -1.3621    -0.5455 C.ar       1 ****  0
    7 C7        -8.0604    -0.9937     2.2617 C.ar       1 ****  0
    8 C8        -8.2949     0.2518     2.8674 C.ar       1 ****  0
    9 N1        -7.5465     1.3276     2.5211 N.ar       1 ****  0
   10 C9        -6.5470     1.2579     1.6034 C.ar       1 ****  0
   11 C10       -7.1019    -7.3644     1.9108 C.ar       1 ****  0
   12 C11       -8.4048    -7.8834     1.9520 C.ar       1 ****  0
   13 C12       -8.7172    -8.9453     1.0783 C.ar       1 ****  0
   14 C13       -7.7230    -9.4478     0.2081 C.ar       1 ****  0
   15 N2        -6.4707    -8.9093     0.2091 N.ar       1 ****  0
   16 C14       -6.1342    -7.8834     1.0354 C.ar       1 ****  0
   17 C15       -4.8704    -7.2670     1.1068 C.ar       1 ****  0
   18 C16       -4.7744    -6.2165     2.0308 C.ar       1 ****  0
   19 S1        -6.3407    -6.0701     2.8153 S.3        1 ****  0
   20 N3        -2.7121    -2.4473    -0.8371 N.am       1 ****  0
   21 C17       -2.4342    -2.6120     0.4290 C.2        1 ****  0
   22 C18       -1.6896    -3.8106     0.7067 C.3        1 ****  0
   23 C19       -0.9360    -3.9356    -0.6324 C.3        1 ****  0
   24 C20       -1.9055    -3.2678    -1.6311 C.3        1 ****  0
   25 N4        -2.5443    -4.8946     0.9161 N.am       1 ****  0
   26 S2        -3.3438    -5.2285     2.3625 S.O2       1 ****  0
   27 O1        -3.7828    -3.8671     3.0912 O.2        1 ****  0
   28 O2        -2.3613    -6.0440     3.3352 O.2        1 ****  0
   29 O3        -2.7161    -1.8173     1.3167 O.2        1 ****  0
   30 N5        -5.8551     2.4419     1.3228 N.pl3      1 ****  0
   31 C21       -3.6643    -1.5469    -1.3877 C.3        1 ****  0
   32 H1        -5.5520    -3.4232    -0.7771 H          1 ****  0
   33 H2        -7.4224    -3.2141     0.8639 H          1 ****  0
   34 H3        -4.5679     0.7653    -0.2085 H          1 ****  0
   35 H4        -8.6686    -1.8696     2.5379 H          1 ****  0
   36 H5        -9.0880     0.3544     3.6248 H          1 ****  0
   37 H6        -9.1585    -7.4750     2.6437 H          1 ****  0
   38 H7        -9.7292    -9.3803     1.0740 H          1 ****  0
   39 H8        -7.9615   -10.2789    -0.4744 H          1 ****  0
   40 H9        -4.0203    -7.5862     0.4833 H          1 ****  0
   41 H10       -1.0340    -3.7860     1.6390 H          1 ****  0
   42 H11       -0.7432    -5.0261    -0.9030 H          1 ****  0
   43 H12        0.0967    -3.4530    -0.6153 H          1 ****  0
   44 H13       -1.3388    -2.6584    -2.4103 H          1 ****  0
   45 H14       -2.5131    -4.0316    -2.2202 H          1 ****  0
   46 H15       -1.9950    -5.8219     0.6116 H          1 ****  0
   47 H16       -5.0500     2.4398     0.5992 H          1 ****  0
   48 H17       -6.1251     3.3596     1.8294 H          1 ****  0
   49 H18       -3.1705    -0.5354    -1.5683 H          1 ****  0
   50 H19       -4.0179    -2.0129    -2.3662 H          1 ****  0
@<TRIPOS>BOND
    1     1     2 ar
    2     1     6 ar
    3     1    32 1
    4     2     3 ar
    5     2    33 1
    6     3     4 ar
    7     3     7 ar
    8     4     5 ar
    9     4    10 ar
   10     5     6 ar
   11     5    34 1
   12     6    31 1
   13     7     8 ar
   14     7    35 1
   15     8     9 ar
   16     8    36 1
   17     9    10 ar
   18    10    30 1
   19    11    12 ar
   20    11    16 ar
   21    11    19 ar
   22    12    13 ar
   23    12    37 1
   24    13    14 ar
   25    13    38 1
   26    14    15 ar
   27    14    39 1
   28    15    16 ar
   29    16    17 ar
   30    17    18 ar
   31    17    40 1
   32    18    19 ar
   33    18    26 1
   34    20    21 am
   35    20    24 1
   36    20    31 1
   37    21    22 1
   38    21    29 2
   39    22    23 1
   40    22    25 1
   41    22    41 1
   42    23    24 1
   43    23    42 1
   44    23    43 1
   45    24    44 1
   46    24    45 1
   47    25    26 am
   48    25    46 1
   49    26    27 2
   50    26    28 2
   51    30    47 1
   52    30    48 1
   53    31    49 1
   54    31    50 1
@<TRIPOS>SUBSTRUCTURE
1   ****   1
@<TRIPOS>MOLECULE
1f0s
46  50  1  0  0
SMALL
FORMAL_CHARGES
@<TRIPOS>ATOM
    1 C1         7.6159     1.1225    19.3749 C.ar       1 ****  0
    2 C2         8.9479     0.8845    18.9389 C.ar       1 ****  0
    3 C3         9.1659     0.3605    17.6219 C.ar       1 ****  0
    4 C4         8.0189     0.1045    16.8019 C.ar       1 ****  0
    5 N1         6.7409     0.3425    17.2489 N.ar       1 ****  0
    6 C5         6.5329     0.8495    18.5349 C.ar       1 ****  0
    7 C6         5.2339     1.1115    19.0619 C.ar       1 ****  0
    8 C7         5.4269     1.6135    20.3789 C.ar       1 ****  0
    9 S1         7.0699     1.7235    20.8449 S.3        1 ****  0
   10 N2         5.4483     6.7027    22.3746 N.am       1 ****  0
   11 C8         4.8653     5.5377    22.7426 C.2        1 ****  0
   12 C9         5.2103     4.5177    21.6836 C.3        1 ****  0
   13 C10        5.7033     5.3427    20.4916 C.3        1 ****  0
   14 C11        6.1883     6.6267    21.1176 C.3        1 ****  0
   15 N3         4.0559     3.7484    21.2617 N.am       1 ****  0
   16 S2         4.1116     2.1255    21.3443 S.O2       1 ****  0
   17 O1         2.8346     1.8235    20.7773 O.2        1 ****  0
   18 O2         4.3836     1.8345    22.7253 O.2        1 ****  0
   19 O3         4.1963     5.3397    23.7506 O.2        1 ****  0
   20 C12        5.4097     7.9573    23.1005 C.3        1 ****  0
   21 C13        8.2870     7.7370    25.3130 C.ar       1 ****  0
   22 C14        8.8340     8.6580    24.3270 C.ar       1 ****  0
   23 C15       10.1640     9.1550    24.4650 C.ar       1 ****  0
   24 C16       10.9160     8.7110    25.5940 C.ar       1 ****  0
   25 N4        10.3610     7.8440    26.4980 N.ar       1 ****  0
   26 C17        9.1030     7.3430    26.4150 C.ar       1 ****  0
   27 C18        7.8360     8.8770    23.3640 C.ar       1 ****  0
   28 C19        6.7390     8.0990    23.7830 C.ar       1 ****  0
   29 N5         7.0010     7.4330    24.9230 N.ar       1 ****  0
   30 H1         9.8001     1.0994    19.6029 H          1 ****  0
   31 H2        10.1840     0.1609    17.2519 H          1 ****  0
   32 H3         8.1653    -0.2939    15.7855 H          1 ****  0
   33 H4         4.2710     0.9559    18.5501 H          1 ****  0
   34 H5         5.9752     3.7735    22.0845 H          1 ****  0
   35 H6         4.8624     5.5372    19.7469 H          1 ****  0
   36 H7         6.5168     4.8104    19.8962 H          1 ****  0
   37 H8         7.3132     6.5989    21.3005 H          1 ****  0
   38 H9         6.0136     7.5340    20.4498 H          1 ****  0
   39 H10        3.7944     4.0434    20.2134 H          1 ****  0
   40 H11        4.5618     7.9576    23.8626 H          1 ****  0
   41 H12        5.2185     8.8315    22.3942 H          1 ****  0
   42 H13       10.5935     9.8536    23.7296 H          1 ****  0
   43 H14       11.9481     9.0673    25.7392 H          1 ****  0
   44 H15        8.7208     6.6487    27.1800 H          1 ****  0
   45 H16        7.8977     9.5198    22.4716 H          1 ****  0
   46 H17        6.3192     6.7727    25.4434 H          1 ****  0
@<TRIPOS>BOND
    1     1     2 ar
    2     1     6 ar
    3     1     9 ar
    4     2     3 ar
    5     2    30 1
    6     3     4 ar
    7     3    31 1
    8     4     5 ar
    9     4    32 1
   10     5     6 ar
   11     6     7 ar
   12     7     8 ar
   13     7    33 1
   14     8     9 ar
   15     8    16 1
   16    10    11 am
   17    10    14 1
   18    10    20 1
   19    11    12 1
   20    11    19 2
   21    12    13 1
   22    12    15 1
   23    12    34 1
   24    13    14 1
   25    13    35 1
   26    13    36 1
   27    14    37 1
   28    14    38 1
   29    15    16 am
   30    15    39 1
   31    16    17 2
   32    16    18 2
   33    20    28 1
   34    20    40 1
   35    20    41 1
   36    21    22 ar
   37    21    26 ar
   38    21    29 ar
   39    22    23 ar
   40    22    27 ar
   41    23    24 ar
   42    23    42 1
   43    24    25 ar
   44    24    43 1
   45    25    26 ar
   46    26    44 1
   47    27    28 ar
   48    27    45 1
   49    28    29 ar
   50    29    46 1
@<TRIPOS>SUBSTRUCTURE
1   ****   1
@<TRIPOS>MOLECULE
1f0u
64  66  1  0  0
SMALL
FORMAL_CHARGES
@<TRIPOS>ATOM
    1 C1        12.5050   -14.8710    23.4830 C.ar       1 ****  0
    2 C2        12.9090   -13.6110    23.8810 C.ar       1 ****  0
    3 C3        14.0530   -13.5150    24.6540 C.ar       1 ****  0
    4 C4        14.7690   -14.6360    25.0460 C.ar       1 ****  0
    5 C5        14.3500   -15.8940    24.6550 C.ar       1 ****  0
    6 C6        13.2170   -16.0130    23.8570 C.ar       1 ****  0
    7 C7        10.0850   -11.2180    22.9830 C.ar       1 ****  0
    8 C8        10.7820   -10.0770    22.5860 C.ar       1 ****  0
    9 C9        12.1730   -10.1120    22.6430 C.ar       1 ****  0
   10 C10       12.8400   -11.2490    23.0750 C.ar       1 ****  0
   11 C11       12.1550   -12.3870    23.4590 C.ar       1 ****  0
   12 C12       10.7710   -12.3550    23.4140 C.ar       1 ****  0
   13 C13       10.0600    -8.8680    22.1450 C.2        1 ****  0
   14 N1        10.7800    -8.0000    21.3880 N.am       1 ****  0
   15 C14       10.2840    -6.6780    21.0060 C.3        1 ****  0
   16 C15       10.7870    -6.3510    19.5940 C.3        1 ****  0
   17 C16       10.7310    -5.6350    22.0590 C.3        1 ****  0
   18 C17       10.0810    -4.2890    21.6970 C.2        1 ****  0
   19 O1         8.6550    -4.3630    21.6680 O.3        1 ****  0
   20 C18       12.2730    -5.5160    22.1310 C.3        1 ****  0
   21 C19       12.7840   -17.3630    23.3610 C.3        1 ****  0
   22 N2        13.2850   -17.6150    22.0060 N.3        1 ****  0
   23 C20       12.2570    -4.5180    24.4810 C.ar       1 ****  0
   24 C21       12.8600    -3.7520    25.4860 C.ar       1 ****  0
   25 C22       14.0610    -3.0960    25.2170 C.ar       1 ****  0
   26 C23       14.6290    -3.1830    23.9560 C.ar       1 ****  0
   27 C24       14.0180    -3.9360    22.9640 C.ar       1 ****  0
   28 C25       12.8390    -4.6300    23.2170 C.ar       1 ****  0
   29 C26       12.2420    -3.6320    26.8170 C.2        1 ****  0
   30 N3        12.9490    -3.2590    27.8790 N.pl3      1 ****  0
   31 N4        10.9350    -3.9120    26.9630 N.2        1 ****  0
   32 O2        10.6790    -3.2860    21.4430 O.2        1 ****  0
   33 O3         8.8920    -8.6520    22.4350 O.2        1 ****  0
   34 C27        7.9040    -3.2530    21.1650 C.3        1 ****  0
   35 H1        11.6868   -14.9672    22.9161 H          1 ****  0
   36 H2        14.3725   -12.6110    24.9381 H          1 ****  0
   37 H3        15.5878   -14.5345    25.6111 H          1 ****  0
   38 H4        14.8550   -16.7080    24.9422 H          1 ****  0
   39 H5         9.0853   -11.2217    22.9587 H          1 ****  0
   40 H6        12.6982    -9.3064    22.3687 H          1 ****  0
   41 H7        13.8394   -11.2455    23.1095 H          1 ****  0
   42 H8        10.2528   -13.1625    23.6959 H          1 ****  0
   43 H9        11.6895    -8.2770    21.0781 H          1 ****  0
   44 H10        9.2844    -6.6603    20.9840 H          1 ****  0
   45 H11       10.4538    -5.4484    19.3217 H          1 ****  0
   46 H12       10.4485    -7.0385    18.9515 H          1 ****  0
   47 H13       11.7870    -6.3527    19.5872 H          1 ****  0
   48 H14       10.4333    -5.9261    22.9682 H          1 ****  0
   49 H15       12.6410    -6.4356    22.2687 H          1 ****  0
   50 H16       12.5898    -5.1577    21.2528 H          1 ****  0
   51 H17       13.1400   -18.0662    23.9764 H          1 ****  0
   52 H18       11.7848   -17.4021    23.3519 H          1 ****  0
   53 H19       14.2845   -17.5814    22.0080 H          1 ****  0
   54 H20       12.9297   -16.9175    21.3837 H          1 ****  0
   55 H21       11.3971    -4.9917    24.6714 H          1 ****  0
   56 H22       14.5118    -2.5634    25.9333 H          1 ****  0
   57 H23       15.4830    -2.7009    23.7603 H          1 ****  0
   58 H24       14.4308    -3.9806    22.0543 H          1 ****  0
   59 H25       13.9229    -3.0528    27.7840 H          1 ****  0
   60 H26       12.5070    -3.1846    28.7729 H          1 ****  0
   61 H27       10.5044    -3.8340    27.8621 H          1 ****  0
   62 H28        6.9273    -3.4619    21.2123 H          1 ****  0
   63 H29        8.1615    -3.0790    20.2145 H          1 ****  0
   64 H30        8.0979    -2.4415    21.7163 H          1 ****  0
@<TRIPOS>BOND
    1     1     2 ar
    2     1     6 ar
    3     1    35 1
    4     2     3 ar
    5     2    11 1
    6     3     4 ar
    7     3    36 1
    8     4     5 ar
    9     4    37 1
   10     5     6 ar
   11     5    38 1
   12     6    21 1
   13     7    12 ar
   14     7    39 1
   15     8     7 ar
   16     8    13 1
   17     9     8 ar
   18     9    40 1
   19    10     9 ar
   20    10    41 1
   21    11    10 ar
   22    11    12 ar
   23    12    42 1
   24    13    14 am
   25    13    33 2
   26    14    15 1
   27    14    43 1
   28    15    16 1
   29    15    17 1
   30    15    44 1
   31    16    45 1
   32    16    46 1
   33    16    47 1
   34    17    18 1
   35    17    20 1
   36    17    48 1
   37    18    19 1
   38    18    32 2
   39    19    34 1
   40    20    28 1
   41    20    49 1
   42    20    50 1
   43    21    22 1
   44    21    51 1
   45    21    52 1
   46    22    53 1
   47    22    54 1
   48    23    24 ar
   49    23    55 1
   50    24    25 ar
   51    24    29 1
   52    25    26 ar
   53    25    56 1
   54    26    27 ar
   55    26    57 1
   56    27    58 1
   57    28    23 ar
   58    28    27 ar
   59    29    30 1
   60    29    31 2
   61    30    59 1
   62    30    60 1
   63    31    61 1
   64    34    62 1
   65    34    63 1
   66    34    64 1
@<TRIPOS>SUBSTRUCTURE
1   ****   1
@<TRIPOS>MOLECULE
1f3d
32  33  1  0  0
SMALL
FORMAL_CHARGES
@<TRIPOS>ATOM
    1 C1        -4.4419     3.3465    -4.2379 C.ar       1 ****  0
    2 C2        -3.5567     4.1631    -3.5087 C.ar       1 ****  0
    3 C3        -2.4675     3.5903    -2.8250 C.ar       1 ****  0
    4 C4        -3.1493     1.3807    -3.5796 C.ar       1 ****  0
    5 C5        -4.2405     1.9530    -4.2617 C.ar       1 ****  0
    6 C6        -2.2366     2.1934    -2.8669 C.ar       1 ****  0
    7 C7        -1.0557     1.6002    -2.1904 C.3        1 ****  0
    8 N1        -5.5105     3.9170    -4.9402 N.pl3      1 ****  0
    9 N2        -1.3846     1.3089    -0.7757 N.3        1 ****  0
   10 C8        -0.3430     0.8169    -0.0127 C.2        1 ****  0
   11 N3        -0.4505    -0.3835     0.4515 N.2        1 ****  0
   12 C9         0.8322     1.6252     0.3034 C.3        1 ****  0
   13 C10        1.2920     1.4296     1.7786 C.3        1 ****  0
   14 C11        1.0229     0.0026     2.3557 C.3        1 ****  0
   15 C12        0.5103    -0.9871     1.2744 C.3        1 ****  0
   16 H1        -3.7167     5.2523    -3.4731 H          1 ****  0
   17 H2        -1.7859     4.2369    -2.2499 H          1 ****  0
   18 H3        -3.0050     0.2889    -3.6013 H          1 ****  0
   19 H4        -4.9397     1.3075    -4.8164 H          1 ****  0
   20 H5        -0.1682     2.3132    -2.2498 H          1 ****  0
   21 H6        -0.7753     0.6279    -2.7153 H          1 ****  0
   22 H7        -5.6615     4.9887    -4.9190 H          1 ****  0
   23 H8        -6.1857     3.2863    -5.5043 H          1 ****  0
   24 H9        -2.3740     1.4705    -0.3673 H          1 ****  0
   25 H10        0.6075     2.7262     0.1110 H          1 ****  0
   26 H11        1.6823     1.2799    -0.3731 H          1 ****  0
   27 H12        0.7841     2.2072     2.4396 H          1 ****  0
   28 H13        2.4245     1.5605     1.7761 H          1 ****  0
   29 H14        0.2676     0.0677     3.2071 H          1 ****  0
   30 H15        2.0167    -0.4008     2.7419 H          1 ****  0
   31 H16        1.3833    -1.3611     0.6438 H          1 ****  0
   32 H17        0.0206    -1.8699     1.8040 H          1 ****  0
@<TRIPOS>BOND
    1     1     2 ar
    2     1     5 ar
    3     1     8 1
    4     2     3 ar
    5     2    16 1
    6     3     6 ar
    7     3    17 1
    8     4     5 ar
    9     4     6 ar
   10     4    18 1
   11     5    19 1
   12     6     7 1
   13     7     9 1
   14     7    20 1
   15     7    21 1
   16     8    22 1
   17     8    23 1
   18     9    10 1
   19     9    24 1
   20    10    11 2
   21    10    12 1
   22    11    15 1
   23    12    13 1
   24    12    25 1
   25    12    26 1
   26    13    14 1
   27    13    27 1
   28    13    28 1
   29    14    15 1
   30    14    29 1
   31    14    30 1
   32    15    31 1
   33    15    32 1
@<TRIPOS>SUBSTRUCTURE
1   ****   1
@<TRIPOS>MOLECULE
1fax
62  65  1  0  0
SMALL
FORMAL_CHARGES
@<TRIPOS>ATOM
    1 C1         3.3966    -0.4643    -5.0440 C.ar       1 ****  0
    2 C2         2.7222    -1.6321    -4.6048 C.ar       1 ****  0
    3 C3         3.2844    -2.3741    -3.5435 C.ar       1 ****  0
    4 C4         4.4782    -1.9650    -2.9277 C.ar       1 ****  0
    5 C5         5.1328    -0.7884    -3.3503 C.ar       1 ****  0
    6 C6         6.3197    -0.3603    -2.7242 C.ar       1 ****  0
    7 C7         6.9519     0.8253    -3.1316 C.ar       1 ****  0
    8 C8         6.4260     1.6299    -4.1739 C.ar       1 ****  0
    9 C9         5.2354     1.1766    -4.8066 C.ar       1 ****  0
   10 C10        4.5859    -0.0199    -4.4136 C.ar       1 ****  0
   11 C11        7.0584     2.8260    -4.5567 C.2        1 ****  0
   12 N1         8.1512     3.2526    -4.0412 N.2        1 ****  0
   13 N2         6.5499     3.6508    -5.5227 N.pl3      1 ****  0
   14 C12        1.4039    -2.0564    -5.1749 C.3        1 ****  0
   15 C13       -1.0839    -2.0963    -4.6584 C.2        1 ****  0
   16 O1        -1.5057    -2.0989    -5.8043 O.2        1 ****  0
   17 O2        -1.7996    -2.5948    -3.7946 O.3        1 ****  0
   18 C14        0.2077    -1.5107    -4.3180 C.3        1 ****  0
   19 N3         2.8417     6.0677    -6.2321 N.2        1 ****  1
   20 C15        2.1680     4.8323    -6.2187 C.3        1 ****  0
   21 C16        0.8640     4.9967    -5.4025 C.3        1 ****  0
   22 C17        1.0139     6.3696    -4.7271 C.3        1 ****  0
   23 C18        2.2154     7.0281    -5.4217 C.3        1 ****  0
   24 C19        3.9258     6.3194    -6.9177 C.2        1 ****  0
   25 N4         4.5531     7.5508    -6.8724 N.3        1 ****  0
   26 C20        4.5667     5.3741    -7.8260 C.3        1 ****  0
   27 C21        0.3831     0.7420    -3.1863 C.ar       1 ****  0
   28 C22        0.5231     2.1388    -3.2451 C.ar       1 ****  0
   29 C23       -0.0074     0.6863    -5.5833 C.ar       1 ****  0
   30 C24        0.1537     2.0794    -5.6460 C.ar       1 ****  0
   31 C25        0.4548     2.8151    -4.4795 C.ar       1 ****  0
   32 O3         0.6813     4.0666    -4.4494 O.3        1 ****  0
   33 C26        0.1620    -0.0134    -4.3621 C.ar       1 ****  0
   34 H1         2.9882     0.1086    -5.8916 H          1 ****  0
   35 H2         2.7789    -3.2879    -3.1931 H          1 ****  0
   36 H3         4.9063    -2.5661    -2.1099 H          1 ****  0
   37 H4         6.7550    -0.9599    -1.9092 H          1 ****  0
   38 H5         7.8804     1.1384    -2.6285 H          1 ****  0
   39 H6         4.8055     1.7735    -5.6265 H          1 ****  0
   40 H7         8.6438     2.6798    -3.2659 H          1 ****  0
   41 H8         5.6285     3.3896    -6.0273 H          1 ****  0
   42 H9         7.0690     4.5645    -5.7824 H          1 ****  0
   43 H10        1.3535    -3.1938    -5.2324 H          1 ****  0
   44 H11        1.3156    -1.6176    -6.2234 H          1 ****  0
   45 H12       -2.7385    -3.0174    -4.0608 H          1 ****  0
   46 H13        0.4116    -1.8417    -3.2463 H          1 ****  0
   47 H14        2.8270     4.0241    -5.7582 H          1 ****  0
   48 H15        1.9205     4.5140    -7.2850 H          1 ****  0
   49 H16       -0.0346     4.8908    -6.0960 H          1 ****  0
   50 H17        1.1990     6.2573    -3.6078 H          1 ****  0
   51 H18        0.0681     6.9981    -4.8279 H          1 ****  0
   52 H19        1.8747     7.9171    -6.0488 H          1 ****  0
   53 H20        2.9505     7.4135    -4.6402 H          1 ****  0
   54 H21        4.1653     8.3326    -6.2319 H          1 ****  0
   55 H22        5.4320     7.7331    -7.4774 H          1 ****  0
   56 H23        3.9976     4.3864    -7.8110 H          1 ****  0
   57 H24        5.6527     5.2085    -7.5214 H          1 ****  0
   58 H25        4.5500     5.8002    -8.8832 H          1 ****  0
   59 H26        0.4462     0.2291    -2.2136 H          1 ****  0
   60 H27        0.6877     2.7103    -2.3180 H          1 ****  0
   61 H28       -0.2693     0.1287    -6.4964 H          1 ****  0
   62 H29        0.0446     2.6009    -6.6101 H          1 ****  0
@<TRIPOS>BOND
    1     1     2 ar
    2     1    10 ar
    3     1    34 1
    4     2     3 ar
    5     2    14 1
    6     3     4 ar
    7     3    35 1
    8     4     5 ar
    9     4    36 1
   10     5     6 ar
   11     5    10 ar
   12     6     7 ar
   13     6    37 1
   14     7     8 ar
   15     7    38 1
   16     8     9 ar
   17     8    11 1
   18     9    10 ar
   19     9    39 1
   20    11    12 2
   21    11    13 1
   22    12    40 1
   23    13    41 1
   24    13    42 1
   25    14    18 1
   26    14    43 1
   27    14    44 1
   28    15    16 2
   29    15    17 1
   30    15    18 1
   31    17    45 1
   32    18    33 1
   33    18    46 1
   34    19    20 1
   35    19    23 1
   36    19    24 2
   37    20    21 1
   38    20    47 1
   39    20    48 1
   40    21    22 1
   41    21    32 1
   42    21    49 1
   43    22    23 1
   44    22    50 1
   45    22    51 1
   46    23    52 1
   47    23    53 1
   48    24    25 1
   49    24    26 1
   50    25    54 1
   51    25    55 1
   52    26    56 1
   53    26    57 1
   54    26    58 1
   55    27    28 ar
   56    27    33 ar
   57    27    59 1
   58    28    31 ar
   59    28    60 1
   60    29    30 ar
   61    29    33 ar
   62    29    61 1
   63    30    31 ar
   64    30    62 1
   65    31    32 1
@<TRIPOS>SUBSTRUCTURE
1   ****   1
@<TRIPOS>MOLECULE
1fcy
55  58  1  0  0
SMALL
FORMAL_CHARGES
@<TRIPOS>ATOM
    1 C1        34.6330    18.3790    88.3370 C.2        1 ****  0
    2 C2        35.5520    17.4410    87.7130 C.ar       1 ****  0
    3 C3        35.6220    16.1120    88.2530 C.ar       1 ****  0
    4 C4        36.5060    15.2120    87.6690 C.ar       1 ****  0
    5 C5        37.3130    15.5740    86.5590 C.ar       1 ****  0
    6 C6        37.2340    16.8700    86.0530 C.ar       1 ****  0
    7 C7        36.3560    17.8050    86.6300 C.ar       1 ****  0
    8 C8        42.7800    13.8630    81.8470 C.ar       1 ****  0
    9 C9        43.1920    13.0000    80.6640 C.3        1 ****  0
   10 C10       44.6050    13.3080    80.2110 C.3        1 ****  0
   11 C11       45.0020    14.7270    80.2690 C.3        1 ****  0
   12 C12       44.8770    15.3370    81.6410 C.3        1 ****  0
   13 C13       43.5400    14.9400    82.3100 C.ar       1 ****  0
   14 C14       42.2110    13.2960    79.5200 C.3        1 ****  0
   15 C15       43.1640    11.5340    81.0310 C.3        1 ****  0
   16 C16       44.8570    16.8250    81.3310 C.3        1 ****  0
   17 C17       46.0300    15.0210    82.6060 C.3        1 ****  0
   18 O1        34.1880    18.1160    89.4160 O.3        1 ****  0
   19 O2        34.3400    19.4520    87.6620 O.2        1 ****  0
   20 C18       38.2000    14.6500    85.9490 C.ar       1 ****  0
   21 C19       39.0090    14.9880    84.8700 C.ar       1 ****  0
   22 C20       38.8870    16.3130    84.3900 C.ar       1 ****  0
   23 C21       38.0310    17.2340    84.9560 C.ar       1 ****  0
   24 C22       41.1550    14.3290    83.5980 C.ar       1 ****  0
   25 C23       41.5880    13.5660    82.4990 C.ar       1 ****  0
   26 C24       43.1150    15.6960    83.4000 C.ar       1 ****  0
   27 C25       41.9660    15.3780    84.0030 C.ar       1 ****  0
   28 C26       39.9170    13.9910    84.2450 C.2        1 ****  0
   29 O3        39.5140    12.7970    84.3100 O.2        1 ****  0
   30 H1        35.0506    15.8415    89.0278 H          1 ****  0
   31 H2        36.5751    14.2861    88.0404 H          1 ****  0
   32 H3        36.3070    18.7342    86.2636 H          1 ****  0
   33 H4        45.2331    12.7897    80.7914 H          1 ****  0
   34 H5        44.6969    13.0022    79.2634 H          1 ****  0
   35 H6        45.9557    14.7998    79.9773 H          1 ****  0
   36 H7        44.4203    15.2431    79.6403 H          1 ****  0
   37 H8        42.4524    12.7438    78.7220 H          1 ****  0
   38 H9        42.2599    14.2658    79.2808 H          1 ****  0
   39 H10       41.2810    13.0714    79.8112 H          1 ****  0
   40 H11       43.4377    10.9866    80.2402 H          1 ****  0
   41 H12       42.2384    11.2772    81.3093 H          1 ****  0
   42 H13       43.7973    11.3669    81.7867 H          1 ****  0
   43 H14       44.7753    17.3424    82.1828 H          1 ****  0
   44 H15       44.0777    17.0323    80.7396 H          1 ****  0
   45 H16       45.7048    17.0806    80.8664 H          1 ****  0
   46 H17       45.8606    15.4656    83.4855 H          1 ****  0
   47 H18       46.8890    15.3595    82.2219 H          1 ****  0
   48 H19       46.0919    14.0319    82.7396 H          1 ****  0
   49 H20       34.4383    18.8349    90.0646 H          1 ****  0
   50 H21       38.2452    13.7183    86.3095 H          1 ****  0
   51 H22       39.4442    16.5932    83.6084 H          1 ****  0
   52 H23       37.9779    18.1612    84.5851 H          1 ****  0
   53 H24       41.0307    12.7987    82.1817 H          1 ****  0
   54 H25       43.6625    16.4664    83.7268 H          1 ****  0
   55 H26       41.6756    15.9255    84.7878 H          1 ****  0
@<TRIPOS>BOND
    1     1     2 1
    2     1    18 1
    3     1    19 2
    4     2     3 ar
    5     2     7 ar
    6     3     4 ar
    7     3    30 1
    8     4     5 ar
    9     4    31 1
   10     5     6 ar
   11     5    20 ar
   12     6     7 ar
   13     6    23 ar
   14     7    32 1
   15     8     9 1
   16     8    13 ar
   17     9    10 1
   18     9    14 1
   19     9    15 1
   20    10    11 1
   21    10    33 1
   22    10    34 1
   23    11    12 1
   24    11    35 1
   25    11    36 1
   26    12    13 1
   27    12    16 1
   28    12    17 1
   29    13    26 ar
   30    14    37 1
   31    14    38 1
   32    14    39 1
   33    15    40 1
   34    15    41 1
   35    15    42 1
   36    16    43 1
   37    16    44 1
   38    16    45 1
   39    17    46 1
   40    17    47 1
   41    17    48 1
   42    18    49 1
   43    20    50 1
   44    21    20 ar
   45    21    28 1
   46    22    21 ar
   47    22    51 1
   48    23    22 ar
   49    23    52 1
   50    24    25 ar
   51    24    27 ar
   52    25     8 ar
   53    25    53 1
   54    26    27 ar
   55    26    54 1
   56    27    55 1
   57    28    24 1
   58    28    29 2
@<TRIPOS>SUBSTRUCTURE
1   ****   1
@<TRIPOS>MOLECULE
1fcz
53  55  1  0  0
SMALL
FORMAL_CHARGES
@<TRIPOS>ATOM
    1 C1        34.7480    18.1560    88.4120 C.2        1 ****  0
    2 C2        35.7910    17.5340    87.6320 C.ar       1 ****  0
    3 C3        36.7020    18.0550    86.7590 C.ar       1 ****  0
    4 C4        37.6590    17.3780    86.0560 C.ar       1 ****  0
    5 C5        37.7900    16.0100    86.2830 C.ar       1 ****  0
    6 C6        38.6810    15.1990    85.5140 C.2        1 ****  0
    7 C7        38.9030    13.9020    85.5560 C.2        1 ****  0
    8 C8        36.9940    15.4510    87.2620 C.ar       1 ****  0
    9 C9        36.0880    16.1610    88.0620 C.ar       1 ****  0
   10 C10       39.8460    13.1440    84.6980 C.2        1 ****  0
   11 C11       41.0460    13.7290    84.0750 C.ar       1 ****  0
   12 C12       41.5000    13.2540    82.8490 C.ar       1 ****  0
   13 C13       42.6370    13.7640    82.1980 C.ar       1 ****  0
   14 C14       43.0510    13.1680    80.8440 C.3        1 ****  0
   15 C15       44.5010    13.6010    80.5050 C.3        1 ****  0
   16 C16       44.7060    15.0800    80.7250 C.3        1 ****  0
   17 C17       44.5920    15.4510    82.2180 C.3        1 ****  0
   18 C18       43.3480    14.8110    82.8230 C.ar       1 ****  0
   19 C19       42.8760    15.2680    84.0460 C.ar       1 ****  0
   20 C20       41.7720    14.7590    84.6630 C.ar       1 ****  0
   21 C21       42.0810    13.6990    79.8090 C.3        1 ****  0
   22 C22       43.0100    11.6560    80.8730 C.3        1 ****  0
   23 C23       44.4830    16.9790    82.2380 C.3        1 ****  0
   24 C24       45.8510    15.0530    82.9860 C.3        1 ****  0
   25 O1        34.4060    19.3090    87.8470 O.2        1 ****  0
   26 O2        34.2180    17.7630    89.4120 O.3        1 ****  0
   27 O3        39.5140    11.9680    84.4180 O.2        1 ****  0
   28 H1        36.6650    19.0443    86.6178 H          1 ****  0
   29 H2        38.2468    17.8502    85.3991 H          1 ****  0
   30 H3        39.2222    15.6961    84.8358 H          1 ****  0
   31 H4        38.3857    13.3770    86.2319 H          1 ****  0
   32 H5        37.0692    14.4652    87.4120 H          1 ****  0
   33 H6        35.6694    15.7576    88.8757 H          1 ****  0
   34 H7        40.9926    12.5132    82.4089 H          1 ****  0
   35 H8        45.1355    13.0952    81.0895 H          1 ****  0
   36 H9        44.6875    13.3869    79.5462 H          1 ****  0
   37 H10       45.6153    15.3344    80.3957 H          1 ****  0
   38 H11       44.0118    15.5841    80.2112 H          1 ****  0
   39 H12       43.3718    16.0095    84.4981 H          1 ****  0
   40 H13       41.4820    15.1293    85.5455 H          1 ****  0
   41 H14       42.3184    13.3319    78.9097 H          1 ****  0
   42 H15       42.1320    14.6974    79.7850 H          1 ****  0
   43 H16       41.1513    13.4187    80.0480 H          1 ****  0
   44 H17       43.2836    11.2975    79.9805 H          1 ****  0
   45 H18       42.0811    11.3512    81.0836 H          1 ****  0
   46 H19       43.6381    11.3184    81.5741 H          1 ****  0
   47 H20       44.4050    17.2957    83.1833 H          1 ****  0
   48 H21       43.6734    17.2626    81.7241 H          1 ****  0
   49 H22       45.2993    17.3774    81.8197 H          1 ****  0
   50 H23       45.7487    15.3050    83.9483 H          1 ****  0
   51 H24       46.6417    15.5280    82.5998 H          1 ****  0
   52 H25       45.9880    14.0651    82.9134 H          1 ****  0
   53 H26       34.3601    18.4254    90.1476 H          1 ****  0
@<TRIPOS>BOND
    1     1     2 1
    2     1    25 2
    3     1    26 1
    4     2     3 ar
    5     2     9 ar
    6     3     4 ar
    7     3    28 1
    8     4     5 ar
    9     4    29 1
   10     5     6 1
   11     5     8 ar
   12     6     7 2
   13     6    30 1
   14     7    10 1
   15     7    31 1
   16     8     9 ar
   17     8    32 1
   18     9    33 1
   19    10    11 1
   20    10    27 2
   21    11    12 ar
   22    11    20 ar
   23    12    13 ar
   24    12    34 1
   25    13    14 1
   26    13    18 ar
   27    14    15 1
   28    14    21 1
   29    14    22 1
   30    15    16 1
   31    15    35 1
   32    15    36 1
   33    16    17 1
   34    16    37 1
   35    16    38 1
   36    17    18 1
   37    17    23 1
   38    17    24 1
   39    18    19 ar
   40    19    20 ar
   41    19    39 1
   42    20    40 1
   43    21    41 1
   44    21    42 1
   45    21    43 1
   46    22    44 1
   47    22    45 1
   48    22    46 1
   49    23    47 1
   50    23    48 1
   51    23    49 1
   52    24    50 1
   53    24    51 1
   54    24    52 1
   55    26    53 1
@<TRIPOS>SUBSTRUCTURE
1   ****   1
@<TRIPOS>MOLECULE
1fen
50  50  1  0  0
SMALL
FORMAL_CHARGES
@<TRIPOS>ATOM
    1 C1        -2.0260     1.9190    -4.0250 C.3        1 ****  0
    2 C2        -2.2290     2.0090    -5.5210 C.3        1 ****  0
    3 C3        -1.3190     1.2800    -6.3330 C.3        1 ****  0
    4 C4        -0.9530    -0.0430    -6.0380 C.3        1 ****  0
    5 C5        -0.7990    -0.2850    -4.5420 C.2        1 ****  0
    6 C6        -1.2370     0.6540    -3.5480 C.2        1 ****  0
    7 C7        -1.1380     0.4150    -2.0420 C.2        1 ****  0
    8 C8        -0.0440     0.0970    -1.3560 C.2        1 ****  0
    9 C9         0.0000     0.0000     0.0000 C.2        1 ****  0
   10 C10        1.5090    -0.2750     0.4950 C.2        1 ****  0
   11 C11        1.6490    -0.3380     1.9460 C.2        1 ****  0
   12 C12        2.9440    -0.6670     2.1580 C.2        1 ****  0
   13 C13        3.3570    -0.7370     3.5670 C.2        1 ****  0
   14 C14        4.6610    -1.2700     3.6100 C.2        1 ****  0
   15 C15        5.1010    -1.3590     4.9890 C.3        1 ****  0
   16 C16       -3.5740     2.0580    -3.2640 C.3        1 ****  0
   17 C17       -1.1130     2.9890    -3.7500 C.3        1 ****  0
   18 C18        0.0140    -1.6280    -4.2960 C.3        1 ****  0
   19 C19       -1.0510     0.4830     0.7430 C.3        1 ****  0
   20 C20        2.2040    -0.4350     4.4800 C.3        1 ****  0
   21 H1        -2.2089     3.1053    -5.8331 H          1 ****  0
   22 H2        -3.2389     1.5131    -5.7045 H          1 ****  0
   23 H3        -0.3654     1.8961    -6.4365 H          1 ****  0
   24 H4        -1.9421     1.1282    -7.2755 H          1 ****  0
   25 H5         0.0206    -0.3011    -6.5719 H          1 ****  0
   26 H6        -1.7947    -0.7180    -6.4061 H          1 ****  0
   27 H7        -2.0702     0.5167    -1.4642 H          1 ****  0
   28 H8         0.8818    -0.0996    -1.9196 H          1 ****  0
   29 H9         2.3558    -0.4034    -0.1976 H          1 ****  0
   30 H10        0.8701    -0.1571     2.7036 H          1 ****  0
   31 H11        3.6421    -0.8689     1.3303 H          1 ****  0
   32 H12        5.2540    -1.5721     2.7323 H          1 ****  0
   33 H13        4.2772    -0.9747     5.6769 H          1 ****  0
   34 H14        6.0549    -0.7530     5.1388 H          1 ****  0
   35 H15        5.3227    -2.4482     5.2421 H          1 ****  0
   36 H16       -3.4491     1.9931    -2.1327 H          1 ****  0
   37 H17       -4.2702     1.2337    -3.6321 H          1 ****  0
   38 H18       -4.0347     3.0655    -3.5330 H          1 ****  0
   39 H19       -0.8848     3.0170    -2.6334 H          1 ****  0
   40 H20       -1.5572     3.9833    -4.0871 H          1 ****  0
   41 H21       -0.1451     2.8131    -4.3260 H          1 ****  0
   42 H22        0.2050    -2.1454    -5.2937 H          1 ****  0
   43 H23       -0.5658    -2.3182    -3.5981 H          1 ****  0
   44 H24        1.0126    -1.3772    -3.8067 H          1 ****  0
   45 H25       -1.9793     0.5576     0.0855 H          1 ****  0
   46 H26       -0.7912     1.5049     1.1765 H          1 ****  0
   47 H27       -1.2596    -0.2319     1.6061 H          1 ****  0
   48 H28        1.3489     0.0169     3.8765 H          1 ****  0
   49 H29        2.5297     0.2841     5.3025 H          1 ****  0
   50 H30        1.8485    -1.4024     4.9672 H          1 ****  0
@<TRIPOS>BOND
    1     1     2 1
    2     1     6 1
    3     1    16 1
    4     1    17 1
    5     2     3 1
    6     2    21 1
    7     2    22 1
    8     3     4 1
    9     3    23 1
   10     3    24 1
   11     4     5 1
   12     4    25 1
   13     4    26 1
   14     5     6 2
   15     5    18 1
   16     6     7 1
   17     7     8 2
   18     7    27 1
   19     8     9 1
   20     8    28 1
   21     9    10 2
   22     9    19 1
   23    10    11 1
   24    10    29 1
   25    11    12 2
   26    11    30 1
   27    12    13 1
   28    12    31 1
   29    13    14 2
   30    13    20 1
   31    14    15 1
   32    14    32 1
   33    15    33 1
   34    15    34 1
   35    15    35 1
   36    16    36 1
   37    16    37 1
   38    16    38 1
   39    17    39 1
   40    17    40 1
   41    17    41 1
   42    18    42 1
   43    18    43 1
   44    18    44 1
   45    19    45 1
   46    19    46 1
   47    19    47 1
   48    20    48 1
   49    20    49 1
   50    20    50 1
@<TRIPOS>SUBSTRUCTURE
1   ****   1
@<TRIPOS>MOLECULE
1fgi
38  40  1  0  0
SMALL
FORMAL_CHARGES
@<TRIPOS>ATOM
    1 N1        67.8337     2.8308    10.2568 N.am       1 ****  0
    2 C1        67.1247     2.4898     9.1318 C.2        1 ****  0
    3 O1        67.3373     1.4358     8.5554 O.2        1 ****  0
    4 C2        66.2427     3.4978     8.8028 C.2        1 ****  0
    5 C3        65.8457     5.7738     9.9938 C.ar       1 ****  0
    6 C4        66.2657     6.5358    11.0768 C.ar       1 ****  0
    7 C5        67.2547     6.0648    11.9458 C.ar       1 ****  0
    8 C6        67.8507     4.8338    11.7678 C.ar       1 ****  0
    9 C7        67.4257     4.0718    10.6808 C.ar       1 ****  0
   10 C8        66.4247     4.5188     9.7868 C.ar       1 ****  0
   11 C9        65.3448     3.5419     7.8159 C.2        1 ****  0
   12 N2        65.4292     1.2302     6.9330 N.ar       1 ****  0
   13 C10       64.8762     2.4362     6.9680 C.ar       1 ****  0
   14 C11       63.8182     2.5062     6.1060 C.ar       1 ****  0
   15 C12       63.6972     1.2552     5.5430 C.ar       1 ****  0
   16 C13       64.7312     0.5072     6.0610 C.ar       1 ****  0
   17 C14       62.6906     0.8144     4.5206 C.3        1 ****  0
   18 C15       62.9328     3.6983     5.8871 C.3        1 ****  0
   19 C16       62.1568     3.9863     7.1141 C.3        1 ****  0
   20 C17       61.0888     5.0343     6.9441 C.2        1 ****  0
   21 O2        61.4034     6.1586     6.4702 O.2        1 ****  0
   22 O3        59.9295     4.7490     7.3470 O.3        1 ****  0
   23 H1        68.5911     2.2208    10.7323 H          1 ****  0
   24 H2        65.0696     6.1523     9.3099 H          1 ****  0
   25 H3        65.8134     7.5245    11.2533 H          1 ****  0
   26 H4        67.5660     6.6935    12.7950 H          1 ****  0
   27 H5        68.6296     4.4683    12.4556 H          1 ****  0
   28 H6        64.9001     4.5287     7.6117 H          1 ****  0
   29 H7        66.2857     0.8978     7.5054 H          1 ****  0
   30 H8        64.9489    -0.5386     5.7922 H          1 ****  0
   31 H9        61.9675     1.6691     4.3053 H          1 ****  0
   32 H10       62.1213    -0.0993     4.8957 H          1 ****  0
   33 H11       63.2329     0.5311     3.5587 H          1 ****  0
   34 H12       62.2276     3.5084     5.0118 H          1 ****  0
   35 H13       63.5845     4.6012     5.6431 H          1 ****  0
   36 H14       62.8685     4.3028     7.9465 H          1 ****  0
   37 H15       61.6117     3.0201     7.3767 H          1 ****  0
   38 H16       59.7255     3.7811     7.7375 H          1 ****  0
@<TRIPOS>BOND
    1     1     2 am
    2     1     9 1
    3     1    23 1
    4     2     3 2
    5     2     4 1
    6     4    10 1
    7     4    11 2
    8     5     6 ar
    9     5    10 ar
   10     5    24 1
   11     6     7 ar
   12     6    25 1
   13     7     8 ar
   14     7    26 1
   15     8     9 ar
   16     8    27 1
   17     9    10 ar
   18    11    13 1
   19    11    28 1
   20    12    13 ar
   21    12    16 ar
   22    12    29 1
   23    13    14 ar
   24    14    15 ar
   25    14    18 1
   26    15    16 ar
   27    15    17 1
   28    16    30 1
   29    17    31 1
   30    17    32 1
   31    17    33 1
   32    18    19 1
   33    18    34 1
   34    18    35 1
   35    19    20 1
   36    19    36 1
   37    19    37 1
   38    20    21 2
   39    20    22 1
   40    22    38 1
@<TRIPOS>SUBSTRUCTURE
1   ****   1
@<TRIPOS>MOLECULE
1fkg
68  70  1  0  0
SMALL
FORMAL_CHARGES
@<TRIPOS>ATOM
    1 C1         0.1650    -2.3080    -0.6890 C.2        1 ****  0
    2 O1        -0.5430    -1.3200    -0.1810 O.3        1 ****  0
    3 O2         1.3280    -2.1790    -0.9670 O.2        1 ****  0
    4 C2        -0.6140    -3.6020    -0.9990 C.3        1 ****  0
    5 C3        -0.2530    -4.2330    -2.3400 C.3        1 ****  0
    6 C4        -0.6550    -3.4400    -3.5770 C.3        1 ****  0
    7 C5        -2.1630    -3.2860    -3.5720 C.3        1 ****  0
    8 C6        -2.5230    -2.6730    -2.2170 C.3        1 ****  0
    9 N1        -2.0680    -3.5280    -1.0760 N.am       1 ****  0
   10 C7        -2.8140    -3.7600     0.0270 C.2        1 ****  0
   11 O3        -2.2550    -4.2300     1.0200 O.2        1 ****  0
   12 C8        -4.3440    -3.5590     0.0960 C.2        1 ****  0
   13 O4        -5.0690    -4.3700    -0.4920 O.2        1 ****  0
   14 C9        -4.9790    -2.4630     0.9650 C.3        1 ****  0
   15 C10       -4.4840    -1.0920     0.5410 C.3        1 ****  0
   16 C11       -4.9780    -0.6490    -0.8530 C.3        1 ****  0
   17 C12       -4.6170    -2.6020     2.4880 C.3        1 ****  0
   18 C13       -6.5200    -2.4480     0.8560 C.3        1 ****  0
   19 C14        0.0000     0.0000     0.0000 C.3        1 ****  0
   20 C15        0.5400     0.0680     1.4320 C.3        1 ****  0
   21 C16        1.4210     1.2580     1.8070 C.3        1 ****  0
   22 C17        2.6100     0.9010     2.6790 C.ar       1 ****  0
   23 C18        2.5080     0.9570     3.9960 C.ar       1 ****  0
   24 C19        3.4320     0.4130     4.7610 C.ar       1 ****  0
   25 C20        4.4820    -0.1910     4.2190 C.ar       1 ****  0
   26 C21        4.6030    -0.2370     2.9060 C.ar       1 ****  0
   27 C22        3.6680     0.3160     2.1420 C.ar       1 ****  0
   28 C23       -1.1470     0.9980    -0.2820 C.ar       1 ****  0
   29 C24       -1.3190     1.4320    -1.5330 C.ar       1 ****  0
   30 C25       -2.2450     2.3280    -1.8240 C.ar       1 ****  0
   31 C26       -3.0220     2.8030    -0.8620 C.ar       1 ****  0
   32 C27       -2.8710     2.3820     0.3880 C.ar       1 ****  0
   33 C28       -1.9410     1.4820     0.6830 C.ar       1 ****  0
   34 H1        -0.2937    -4.1994    -0.0824 H          1 ****  0
[truncated: 973,771 more chars]
