# Supplementary material for: Cyndi: a multi-objective evolution algorithm based method for bioactive molecular conformational generation
Source: BMC Bioinformatics. 2009 Mar 31;10:101. doi: 10.1186/1471-2105-10-101 (PMC2678094; doi:10.1186/1471-2105-10-101)
Supplement: Additional File 1 — The pre-compiled version of Cyndi (Windows, 32-bit ×86), parameter input file, Tripos force field parameter file and the test set of 329 high-resolution and drug-concerned small molecules determined from X-ray structures in mol2 format. [file 1471-2105-10-101-S1.gz › CyndiParam.in]

# Number of maximum output conformers 
MOGA_Max_Conformers		100
# Number of maximum MOEA generations
MOGA_Max_Generation		200
# Number of individuals in the population
MOGA_Population_Size		200
# Number of indiependent MOEA runs
MOGA_Max_Run		1
# Crossover probability
MOGA_Crossover_Probability		0.8
# Mutation probability
MOGA_Mutation_Probability		0.08
# Number of designing objectives
MOGA_Num_Objectives		4
# epsilon value for the ovjective of VDW energy
MOGA_VDW_Energy_Epsilon		10.0
# epsilon value for the ovjective of torsional energy
MOGA_Torsion_Energy_Epsilon		5.0
# epsilon value for the ovjective of GD
MOGA_RMSD_Epsilon		0.2
# epsilon value for the ovjective of gyration radius
MOGA_Gyration_Radius_Epsilon		0.1
# force field used in Cyndi, currently only Tripos force field (TAFF) has been implemented
MOGA_ForceField_Type[TAFF/MMFF94]	TAFF
# Keep input conformer or not
MOGA_Keep_Input_Conformer[Y/N]		N
# Optimize the generated conformers or not
MOGA_Optimize_Conformer[Y/N]		N
# Energy cutoff in the energy filter
MOGA_Energy_Cutoff		20
# Scale factor in the RMSD filter
MOGA_RMSD_Scale_Factor		0.01
# Maximum iteration in the final energy optimization
MOGA_Max_Opt_Iteration		100
# Seed of random number
MOGA_Random_Seed[0-1]		0.789
