# Supplementary material for: Cyndi: a multi-objective evolution algorithm based method for bioactive molecular conformational generation
Source: BMC Bioinformatics. 2009 Mar 31;10:101. doi: 10.1186/1471-2105-10-101 (PMC2678094; doi:10.1186/1471-2105-10-101)
Supplement: Additional File 1 — The pre-compiled version of Cyndi (Windows, 32-bit ×86), parameter input file, Tripos force field parameter file and the test set of 329 high-resolution and drug-concerned small molecules determined from X-ray structures in mol2 format. [file 1471-2105-10-101-S1.gz › README.txt]

To run Cyndi, be sure that your input molecule file is in mol2 format, and the tripos force field parameter file (TAFF.txt) must be in the working directory.
Cyndi can be run in the following format:
Cyndi.exe -i input_file -o output_file <-p CyndiParam.in>
Note that the input_file and output_file are all in mol2 format. If no parameter_file specified, the default parameter values will be used.
