# Supplementary material for: Cyndi: a multi-objective evolution algorithm based method for bioactive molecular conformational generation
Source: BMC Bioinformatics. 2009 Mar 31;10:101. doi: 10.1186/1471-2105-10-101 (PMC2678094; doi:10.1186/1471-2105-10-101)
Supplement: Additional File 1 — The pre-compiled version of Cyndi (Windows, 32-bit ×86), parameter input file, Tripos force field parameter file and the test set of 329 high-resolution and drug-concerned small molecules determined from X-ray structures in mol2 format. [file 1471-2105-10-101-S1.gz › TAFF.txt]

# A simplified version of Tripos Force Field treating small organic molecules
#
#
######################
#                    #
#     Atom Type      #
#                    #
######################
# Only C, N, O, S, P, H and halogen elements are included
# No specific atom types included to treat water model
#
# COMPONENT   TYPE   SYMBOL   DEFINATION
atom         1      C.3      carbon sp3
atom         2      C.2      carbon sp2
atom         3      C.1      carbon sp
atom         4      C.ar     carbon aromatic
atom         5      C.cat    carbocation used only in a guadinium group
atom         6      N.3      nitrogen sp3
atom         7      N.2      nitrogen sp2
atom         8      N.1      nitrogen sp
atom         9      N.pl3    nitrogen trigonal planar
atom         10     N.am     nitrogen amide
atom         11     N.4      nitrogen sp3 positively charged
atom         12     N.ar     nitrogen aromatic
atom         13     O.3      oxygen sp3
atom         14     O.2      oxygen sp2
atom         15     O.co2    oxygen in carboxylate and phosphate groups
atom         16     S.3      sulfer sp3
atom         17     S.2      sulfer sp2
atom         18     S.o      sulfoxide sulfer
atom         19     S.o2     sulfone sulfer
atom         20     P.3      phosphorous sp3
atom         21     H         hydrogen
atom         22     Br       bromine
atom         23     Cl       chlorine
atom         24     F        fluorine
atom         25     I        iodine
atom         26     *        any atom
#
#
######################
#                    # 
#    Bond Stretch    #
#                    #
######################
# unit_k=kcal/mol
# unit_r0=Angstrom
#
# COMPONENT ATOM1 ATOM2  ORDER  r0  k SOURCE
bond    C.1	C.1	3	1.204	1400	JL_EST
bond    C.1	C.1	1	1.38	700	MC_88
bond    Br	C.2	1	1.89	500	EXP
bond    C.1	C.2	1	1.44	1340	*
bond    C.1	C.2	2	1.44	1340	*
bond    C.2	C.2	2	1.335	1340	WHITE_77
bond    C.2	C.2	1	1.47	700	MC_88
bond    C.1	C.3	1	1.458	640	*
bond    C.2	C.3	1	1.501	639	WHITE_75
bond    C.3	C.3	1	1.54	633.6	*
bond    Br	C.ar	1	1.85	500	*
bond    C.1	C.ar	1	1.44	1340	*
bond    C.2	C.ar	1	1.51	1340	*
bond    C.3	C.ar	1	1.525	640	*
bond    C.ar	C.ar	ar	1.395	1400	*
bond    C.ar	C.ar	1	1.48	1000	*
bond    C.2	Cl	1	1.75	520	*
bond    C.3	Cl	1	1.767	600	*
bond    C.ar	Cl	1	1.75	513.36	*
bond    C.2	F	1	1.33	1200	*
bond    C.3	F	1	1.36	600	*
bond    C.ar	F	1	1.33	500	*
bond    C.1	H	1	1.056	700	JL_EST
bond    C.2	H	1	1.089	692	*
bond    C.3	H	1	1.1	662.4	WHITE_77
bond    C.ar	H	1	1.084	692	*
bond    C.ar	I	1	2.05	490	*
bond    C.1	N.1	3	1.158	1600	*
bond    C.1	N.2	1	1.33	1300	*
bond    C.1	N.2	2	1.33	1300	*
bond    C.2	N.2	2	1.27	1305.94	*
bond    C.2	N.2	1	1.444	1300	MC_88
bond    C.3	N.2	1	1.44	760.2	*
bond    C.ar	N.2	1	1.346	1305.94	*
bond    N.2	N.2	2	1.346	1305.94	*
bond    N.2	N.2	1	1.418	1300	MC_88
bond    C.2	N.3	1	1.33	1300	EXP
bond    C.2	N.3	am	1.345	870.1	ADDED AS DEFAULT
bond    C.3	N.3	1	1.47	760	*
bond    C.ar	N.3	1	1.41	720	EXP
bond    H	N.3	1	1.08	692	*
bond    C.2	N.4	1	1.33	1300	*
bond    C.3	N.4	1	1.47	760	*
bond    C.ar	N.4	1	1.41	720	*
bond    C.2	N.am	am	1.345	870.1	*
bond    C.2	N.am	1	1.345	870.1	*
bond    C.3	N.am	1	1.45	677.6	*
bond    C.ar	N.am	1	1.416	1090.08	*
bond    H	N.am	1	1	700	*
bond    N.2	N.am	1	1.44	667.6	*
bond    N.am	N.am	1	1.45	744.48	*
bond    C.ar	N.ar	ar	1.346	1305.94	*
bond    N.ar	N.ar	ar	1.33	1400	*
bond    C.2	N.pl3	1	1.3	1200	*
bond    C.cat	N.pl3	ar	1.3	1200	MAC91
bond    C.3	N.pl3	1	1.45	676	*
bond    C.ar	N.pl3	1	1.35	1306	*
bond    H	N.pl3	1	1.03	692	*
bond    N.2	N.pl3	1	1.35	1305.94	EXP
bond    C.1	O.2	2	1.207	1555.2	*
bond    C.2	O.2	2	1.22	1555.2	*
bond    C.ar O.2 ar 1.22 1555.2 ADDED AS DEFAULT
bond    C.2	O.co2	ar	1.26	699.84	MAC91
bond    C.2	O.co2	1	1.26	699.84	ADDED AS DEFAULT
bond    C.2	O.co2	2	1.26	699.84	ADDED AS DEFAULT
bond    N.am	O.2	1	1.24	1120	*
bond    N.pl3	O.2	2	1.21	680	EXP
bond    C.1	O.3	1	1.36	700	*
bond    C.2	O.3	1	1.33	699.84	*
bond    C.3	O.3	1	1.43	618.9	*
bond    C.ar	O.3	1	1.39	700	*
bond    H	O.3	1	0.95	1007.5	*
bond    N.2	O.3	1	1.405	1200	*
bond    N.pl3	O.3	1	1.4	620	EXP
bond    O.3	O.3	1	1.48	1172.16	*
bond    C.3	P.3	1	1.83	407.6	*
bond    O.2	P.3	1	1.49	1400	*
bond    O.2	P.3	2	1.49	1400	*
bond    O.co2	P.3	ar	1.49	1400	MAC91
bond    O.3	P.3	1	1.6	800	*
bond    C.2	S.2	2	1.71	400	*
bond    C.3	S.2	1	1.8	381.6	*
bond    C.ar	S.2	1	1.74	700	*
bond    C.ar  S.2 ar 1.74 700 ADDED AS DEFAULT
bond    C.2	S.3	1	1.78	360	*
bond    C.3	S.3	1	1.817	381.6	*
bond    C.ar	S.3	1	1.77	360	*
bond    N.3	S.3	1	1.625	360	*
bond    N.4	S.3	1	1.625	360	*
bond    O.2	S.3	2	1.45	600	*
bond    S.3	S.3	1	2.03	600	EXP
bond    C.2	S.o	1	1.71	360	TRIPOS_86
bond    C.ar	S.o	1	1.71	360	ADDED AS DEFAULT
bond    C.3	S.o	1	1.8	381.6	TRIPOS_86
bond    O.2	S.o	2	1.45	600	*
bond    O.3	S.o	1	1.5	600	*
bond    Cl      S.o     1       1.99    600     ADDED AS DEFAULT
bond    N.am    S.o     am      1.70    600     ADDED AS DEFAULT
bond    N.3     S.o     am      1.70    600     ADDED AS DEFAULT
bond    N.3     S.o     1       1.70    600     ADDED AS DEFAULT
bond    C.3	S.o2	1	1.8	381.6	TRIPOS_86
bond    C.ar	S.o2	1	1.71	360	ADDED AS DEFAULT
bond    C.2	S.o2	1	1.71	360	ADDED AS DEFAULT
bond    O.2	S.o2	2	1.45	600	TRIPOS_86
bond    O.3	S.o2	1	1.5	600	*
bond    Cl      S.o2    1       1.99    600     ADDED AS DEFAULT
bond    N.am    S.o2    am      1.70    600     ADDED AS DEFAULT
bond    N.3     S.o2    am      1.70    600     ADDED AS DEFAULT
bond    N.3     S.o2    1       1.70    600     ADDED AS DEFAULT
bond    *       H       1       1.008   700     *
#
#
#####################
#                   #
#     ANGLE BEND    #
#                   #
#####################
# unit_theta0=degree
# unit_k=kcal/mol
#
# COMPONENT   ATOM1  ATOM2  ATOM3   theta0   k   SOURCE
angle    *	C.1	*	180	0.04	*
angle    C.1	C.1	C.2	180	0.04	JL_EST
angle    C.2	C.1	N.1	180	0.04	*
angle    C.3	C.1	N.1	180	0.04	*
angle    C.ar	C.1	N.1	180	0.04	*
angle    N.1	C.1	O.3	180	0.04	*
angle    *	C.2	*	120	0.024	WHITE_77
angle    *	C.2	O.co2	120	0.024	MAC91
angle    *	C.cat	*	120	0.024	WHITE_77
angle    Br	C.2	Br	120	0.02	EXP
angle    Br	C.2	C.2	120	0.036	EXP
angle    C.2	C.2	C.2	121.7	0.018	*
angle    C.1	C.2	C.3	120	0.024	JL_EST
angle    C.2	C.2	C.3	121	0.024	WHITE_77
angle    C.3	C.2	C.3	116.4	0.046	WHITE_77
angle    C.1	C.2	C.ar	120	0.024	*
angle    C.2	C.2	C.ar	120	0.026	*
angle    C.3	C.2	C.ar	120	0.024	EXP
angle    C.ar	C.2	C.ar	120	0.024	*
angle    C.2	C.2	Cl	120	0.036	*
angle    C.ar	C.2	Cl	120	0.036	*
angle    Cl	C.2	Cl	122	0.03	*
angle    *	C.2	H	120	0.012	JL_EST
angle    C.1	C.2	N.2	123	0.07	*
angle    C.2	C.2	N.2	120	0.024	*
angle    C.3	C.2	N.2	118	0.02	*
angle    C.ar	C.2	N.2	120	0.04	*
angle    C.2	C.2	N.3	120	0.024	*
angle    C.3	C.2	N.3	118	0.04	EXP
angle    N.2	C.2	N.3	121.8	0.03	EXP
angle    N.3	C.2	N.3	116.4	0.03	EXP
angle    C.2	C.2	N.am	120	0.024	*
angle    C.3	C.2	N.am	117	0.02	WHITE_75
angle    C.ar	C.2	N.am	120	0.04	*
angle    N.2	C.2	N.am	123	0.07	*
angle    N.am	C.2	N.am	120	0.03	*
angle    C.2	C.2	N.pl3	120	0.024	*
angle    C.3	C.2	N.pl3	117	0.02	EXP
angle    N.2	C.2	N.pl3	123	0.07	EXP
angle    C.1	C.2	O.2	120	0.06	JL_EST
angle    C.1	C.2	O.co2	120	0.06	MAC91
angle    C.2	C.2	O.2	120	0.026	*
angle    C.2	C.2	O.co2	120	0.026	MAC91
angle    C.3	C.2	O.2	120	0.026	*
angle    C.3	C.2	O.co2	118	0.026	MAC91
angle    C.ar	C.2	O.2	120	0.026	*
angle    C.ar	C.2	O.co2	120	0.026	MAC91
angle    N.3	C.2	O.2	120	0.026	EXP
angle    N.3	C.2	O.co2	120	0.026	MAC91
angle    N.am	C.2	O.2	123	0.03	WHITE_75
angle    N.am	C.2	O.co2	123	0.03	MAC91
angle    N.pl3	C.2	O.2	123	0.03	EXP
angle    N.pl3	C.2	O.co2	123	0.03	MAC91
angle    C.2	C.2	O.3	120	0.072	*
angle    C.3	C.2	O.3	114	0.03	*
angle    C.ar	C.2	O.3	120	0.03	*
angle    N.am	C.2	O.3	110.5	0.014	*
angle    O.2	C.2	O.3	120	0.03	*
angle    O.co2	C.2	O.co2	124	0.03	MAC91
angle    N.2	C.2	S.3	125.6	0.028	*
angle    N.am	C.2	S.3	111.5	0.03	*
angle    O.2	C.2	S.3	125	0.016	*
angle    O.co2	C.2	S.3	125	0.016	MAC91
angle    *	C.3	*	109.5	0.02	WHITE_77
angle    C.2	C.3	C.2	109.5	0.018	*
angle    C.1	C.3	C.3	109.5	0.024	*
angle    C.2	C.3	C.3	109.5	0.018	WHITE_75
angle    C.3	C.3	C.3	109.5	0.024	*
angle    C.2	C.3	C.ar	109.47	0.018	*
angle    C.3	C.3	C.ar	109.5	0.024	*
angle    C.ar	C.3	C.ar	109.5	0.018	*
angle    C.3	C.3	Cl	109.5	0.02	*
angle    Cl	C.3	Cl	109.5	0.02	*
angle    C.ar	C.3	F	110	0.024	JL_EST
angle    F	C.3	F	109.5	0.04	*
angle    *	C.3	H	109.5	0.016	WHITE_77
angle    C.2	C.3	H	110	0.016	WHITE_75
angle    H	C.3	H	109.5	0.024	WHITE_75
angle    C.3	C.3	N.2	109.5	0.018	*
angle    C.2	C.3	N.3	109.5	0.018	*
angle    C.3	C.3	N.3	109.5	0.024	*
angle    C.ar	C.3	N.3	109.5	0.018	*
angle    C.2	C.3	N.am	109.5	0.022	*
angle    C.3	C.3	N.am	109.5	0.018	*
angle    C.ar	C.3	N.am	109.5	0.02	EXP
angle    H	C.3	N.am	110	0.02	WHITE_75
angle    N.2	C.3	N.am	109.5	0.02	EXP
angle    N.am	C.3	N.am	109.5	0.04	*
angle    F	C.3	N.ar	109.5	0.04	*
angle    C.2	C.3	N.pl3	109.5	0.018	*
angle    C.3	C.3	N.pl3	109.5	0.02	*
angle    C.ar	C.3	N.pl3	109.5	0.02	*
angle    C.2	C.3	O.3	109.5	0.022	*
angle    C.3	C.3	O.3	109.5	0.022	*
angle    C.ar	C.3	O.3	109.5	0.018	*
angle    N.am	C.3	O.3	109.5	0.02	*
angle    O.3	C.3	O.3	109.5	0.02	*
angle    C.3	C.3	P.3	112	0.014	*
angle    C.2	C.3	S.2	109.5	0.018	*
angle    C.3	C.3	S.2	109.5	0.018	*
angle    N.am	C.3	S.2	109.5	0.04	*
angle    C.2	C.3	S.3	107.8	0.018	*
angle    C.3	C.3	S.3	107.8	0.018	*
angle    C.ar	C.3	S.3	107.8	0.018	*
angle    N.am	C.3	S.3	109.5	0.024	JL_EST
angle    O.3	C.3	S.3	107.8	0.02	*
angle    *	C.ar	*	120	0.024	*
angle    Br	C.ar	C.ar	120	0.036	*
angle    C.2	C.ar	C.ar	120	0.024	*
angle    C.3	C.ar	C.ar	120	0.024	*
angle    C.ar	C.ar	C.ar	120	0.024	*
angle    C.ar	C.ar	Cl	120	0.036	*
angle    C.ar	C.ar	F	120	0.036	*
angle    C.ar	C.ar	I	120	0.036	*
angle    C.3	C.ar	N.2	120	0.04	*
angle    C.ar	C.ar	N.2	120	0.04	*
angle    N.2	C.ar	N.2	120	0.04	*
angle    C.ar	C.ar	N.3	120	0.062	EXP
angle    C.ar	C.ar	N.am	120	0.062	*
angle    N.2	C.ar	N.am	118	0.04	*
angle    N.am	C.ar	N.am	120	0.03	*
angle    C.2	C.ar	N.ar	120	0.04	EXP
angle    C.3	C.ar	N.ar	120	0.04	EXP
angle    C.ar	C.ar	N.ar	120	0.024	EXP
angle    N.am	C.ar	N.ar	118	0.04	EXP
angle    C.3	C.ar	N.pl3	120	0.04	*
angle    C.ar	C.ar	N.pl3	120	0.04	*
angle    N.2	C.ar	N.pl3	120	0.04	*
angle    N.am	C.ar	N.pl3	120	0.04	*
angle    N.pl3	C.ar	N.pl3	120	0.04	*
angle    C.3	C.ar	O.3	120	0.04	*
angle    C.ar	C.ar	O.3	120	0.062	*
angle    C.ar	C.ar	S.2	120	0.062	*
angle    C.ar	C.ar	S.3	120	0.062	*
angle    *	N.1	*	180	0.08	*
angle    *	N.2	*	120	0.04	*
angle    C.1	N.2	C.2	120	0.04	*
angle    C.2	N.2	C.2	123	0.08	EXP
angle    C.2	N.2	C.3	110	0.082	*
angle    C.2	N.2	C.ar	123	0.08	*
angle    C.3	N.2	C.ar	110	0.082	*
angle    C.ar	N.2	C.ar	120	0.04	*
angle    C.2	N.2	N.2	112	0.044	*
angle    C.3	N.2	N.2	118	0.04	*
angle    C.ar	N.2	N.2	118	0.04	*
angle    C.2	N.2	N.am	120	0.044	EXP
angle    C.2	N.2	N.pl3	120	0.044	EXP
angle    C.2	N.2	O.3	105	0.044	EXP
angle    *	N.3	*	109.5	0.04	*
angle    C.2	N.3	C.3	110	0.04	EXP
angle    C.3	N.3	C.3	109.5	0.018	*
angle    C.3	N.3	C.ar	118	0.04	EXP
angle    C.ar	N.3	C.ar	118	0.04	EXP
angle    C.3	N.3	S.2	109.5	0.04	*
angle    *	N.4	*	109.5	0.01	TRIPOS_86
angle    C.3	N.4	C.3	109.5	0.018	*
angle    *	N.am	*	120	0.02	*
angle    C.2	N.am	C.2	120	0.018	*
angle    C.2	N.am	C.3	118	0.044	*
angle    C.3	N.am	C.3	122	0.04	*
angle    C.2	N.am	C.ar	120	0.052	*
angle    C.3	N.am	C.ar	118	0.044	*
angle    C.ar	N.am	C.ar	120	0.044	*
angle    C.2	N.am	H	119	0.016	WHITE_75
angle    C.3	N.am	H	117	0.02	WHITE_75
angle    C.2	N.am	N.2	120	0.018	EXP
angle    C.3	N.am	N.2	120	0.024	*
angle    C.ar	N.am	N.2	109.5	0.044	*
angle    C.2	N.am	N.am	120	0.018	*
angle    C.3	N.am	N.am	120	0.024	*
angle    C.ar	N.am	N.am	120	0.052	*
angle    C.2	N.am	O.2	120	0.024	*
angle    C.3	N.am	O.2	120	0.02	*
angle    C.ar	N.am	O.2	120	0.024	*
angle    O.2	N.am	O.2	120	0.02	*
angle    *	N.ar	*	120	0.02	*
angle    C.ar	N.ar	C.ar	120	0.04	EXP
angle    *	N.pl3	*	120	0.04	*
angle    C.2	N.pl3	C.2	120	0.04	EXP
angle    C.2	N.pl3	C.ar	120	0.04	EXP
angle    C.3	N.pl3	C.ar	120	0.04	*
angle    C.ar	N.pl3	C.ar	120	0.04	*
angle    C.2	N.pl3	N.2	120	0.018	EXP
angle    C.ar	N.pl3	N.2	120	0.018	EXP
angle    C.2	N.pl3	O.2	112	0.04	EXP
angle    O.2	N.pl3	O.2	127	0.06	EXP
angle    *	O.3	*	109.5	0.02	*
angle    C.2	O.3	C.2	110	0.02	*
angle    C.2	O.3	C.3	109.5	0.044	*
angle    C.3	O.3	C.3	109.5	0.044	*
angle    C.2	O.3	C.ar	110	0.02	*
angle    C.3	O.3	C.ar	110	0.02	*
angle    C.ar	O.3	C.ar	110	0.02	*
angle    C.ar O.2 C.ar  110 0.02  ADDED AS DEFAULT
angle    C.2	O.3	N.2	108.5	0.044	EXP
angle    C.3	O.3	O.3	103.9	0.094	*
angle    C.3	O.3	P.3	120	0.01	*
angle    H	O.3	H	104.5	0.02	MC90
angle    *	P.3	*	109.5	0.02	*
angle    O.2	P.3	O.2	109.5	0.02	*
angle    O.2	P.3	O.3	109.5	0.02	*
angle    O.3	P.3	O.3	109.5	0.02	*
angle    *	S.2	*	110	0.04	*
angle    C.3	S.2	N.3	111	0.04	*
angle    C.ar	S.2	N.3	111	0.04	*
angle    *	S.3	*	97	0.02	*
angle    C.2	S.3	C.3	94.3	0.022	*
angle    C.3	S.3	C.3	98	0.02	*
angle    C.ar	S.3	C.ar	97.5	0.062	*
angle    C.ar S.2 C.ar  97.5  0.062 ADDED AS DEFAULT
angle    C.3	S.3	S.3	102.9	0.06	EXP
angle    *      S.o     *       107     0.04    ADDED AS DEFAULT VAULE
angle    *	S.o	O.2	107	0.04	TRIPOS_86
angle    *      S.o2    *       107     0.04    ADDED AS DEFAULT VAULE
angle    *	S.o2	O.2	107	0.04	TRIPOS_86
angle    O.2	S.o2	O.2	118	0.04	TRIPOS_86
#
#
######################
#                    #
#      OOP BEND      #
#                    #
######################
# unit_k=kcal/mol
#
# COMPONENT  ATOM   k      SOURCE
oopbend     C.2	   480	  TRIPOS_85
oopbend     C.cat  480	  MAC91
oopbend     C.ar   630	  MCAROM
oopbend     N.2	   120	  TRIPOS_85
oopbend     N.am   120	  TRIPOS_85
oopbend     N.ar   120	  TRIPOS_85
oopbend     N.pl3  120	  TRIPOS_85
#
#
######################
#                    #
#      TORSION       #
#                    #
######################
# unit_V=kcal/mol
# unit_n=1
#
# COMPONENT   ATOM1    ATOM2   ATOM3   ATOM4   V   n    SOURCE
torsion    *	C.1	C.1	*	3	0	1	JL_EST
torsion    *	C.1	C.1	*	1	0	1	*
torsion    *	C.1	C.2	*	1	0	1	*
torsion    *	C.1	C.2	*	2	0	1	*
torsion    *	C.2	C.2	*	2	12.5	-2	WHITE_77
torsion    *	C.2	C.2	*	1	1.424	-2	*
torsion    *	C.2	C.cat	*	1	1.424	-2	*
torsion    *	C.1	C.3	*	1	0	1	*
torsion    *	C.2	C.3	*	1	0.12	-3	*
torsion    *	C.2	C.3	C.2	1	0.126	3	WHITE_77
torsion    *	C.2	C.3	C.3	1	0.126	3	WHITE_77
torsion    *	C.2	C.3	H	1	0.274	3	WHITE_77
torsion    O.2	C.2	C.3	C.3	1	0.7	-3	JL_EST
torsion    O.co2	C.2	C.3	C.3	1	0.7	-3	MAC91
torsion    *	C.3	C.3	*	1	0.2	3	*
torsion    C.2	C.3	C.3	C.2	1	0.04	3	WHITE_77
torsion    C.2	C.3	C.3	C.3	1	0.126	3	WHITE_77
torsion    C.3	C.3	C.3	C.3	1	0.5	3	MC_88
torsion    *	C.3	C.3	H	1	0.32	3	MC_88
torsion    *	C.1	C.ar	*	1	0	1	*
torsion    *	C.2	C.ar	*	1	1.6	-2	*
torsion    *	C.3	C.ar	*	1	0.12	-3	*
torsion    *	C.ar	C.ar	*	ar	2	-2	*
torsion    *	C.ar	C.ar	C.ar	ar	2.35	-2	MCAROM
torsion    *	C.ar	C.ar	*	1	0.6	-2	*
torsion    *	C.1	N.2	*	1	0	1	*
torsion    *	C.1	N.2	*	2	0	1	*
torsion    *	C.2	N.2	*	2	12	-2	*
torsion    *	C.2	N.2	*	1	12	-2	*
torsion    *	C.3	N.2	*	1	0.4	-3	*
torsion    *	C.ar	N.2	*	1	1.6	-2	*
torsion    *	N.2	N.2	*	2	1.6	-2	*
torsion    *	N.2	N.2	*	1	1.6	-2	*
torsion    *	C.2	N.3	*	1	0.12	-3	*
torsion    *	C.2	N.3	*	am	6.46	-2	*
torsion    *	C.3	N.3	*	1	0.2	3	*
torsion    *	C.ar	N.3	*	1	0.12	-3	*
torsion    *	N.3	N.3	*	1	0.2	3	*
torsion    *	C.2	N.am	*	am	6.46	-2	*
torsion    *	C.2	N.am	*	1	6.46	-2	*
torsion    *	C.3	N.am	*	1	0.2	3	*
torsion    *	C.ar	N.am	*	1	1.6	-2	*
torsion    *	N.2	N.am	*	1	1.6	-2	*
torsion    *	N.3	N.am	*	1	0.12	-3	*
torsion    *	N.am	N.am	*	1	1.6	-2	*
torsion    *	C.ar	N.ar	*	ar	1.6	-2	EXP
torsion    *	C.2	N.pl3	*	1	12	-2	*
torsion    *	C.cat	N.pl3	*	ar	12	-2	MAC91
torsion    *	C.3	N.pl3	*	1	0.4	-3	*
torsion    *	C.ar	N.pl3	*	1	1.6	-2	*
torsion    *	N.2	N.pl3	*	1	1.6	-2	*
torsion    *	N.pl3	N.pl3	*	1	1.6	-2	*
torsion    *	C.1	O.3	*	1	0	1	*
torsion    *	C.2	O.3	*	1	5.8	-2	*
torsion    *	C.3	O.3	*	1	1.2	3	*
torsion    *	C.ar	O.3	*	1	1.2	-2	*
torsion    *  	C.ar  	O.2 	* 	ar 	1.2 	-2 	ADDED AS DEFAULT
torsion    *	N.2	O.3	*	1	1	2	EXP
torsion    *  	N.ar 	O.2 	* 	ar 	1 	-2 	ADDED AS DEFAULT
torsion    *	N.3	O.3	*	1	0.2	3	*
torsion    *	C.2	P.3	*	1	1	-2	*
torsion    *	C.3	P.3	*	1	0.4	3	*
torsion    *	C.ar	P.3	*	1	1	3	*
torsion    *	O.3	P.3	*	1	0.4	3	*
torsion    *	C.2	S.2	*	2	1	-2	*
torsion    *	C.3	S.2	*	1	0.4	3	*
torsion    *	C.ar	S.2	*	1	1	3	*
torsion    *  	C.ar  	S.2 	* 	ar 	1 	-2 	ADDED AS DEFAULT
torsion    *	N.3	S.2	*	1	0.4	3	*
torsion    *	C.2	S.3	*	1	1	-2	*
torsion    *	C.3	S.3	*	1	0.4	3	*
torsion    *	C.ar	S.3	*	1	1	3	*
torsion    *	S.3	S.3	*	1	6.75	2	EXP
torsion    C.2	C.2	C.3	C.2	1	0.126	-3	WHITE_77
torsion    C.2	C.2	C.3	H	1	0.273	-3	WHITE_77
torsion    C.3	C.2	C.3	C.2	1	0.126	3	WHITE_77
torsion    C.3	C.2	C.3	C.3	1	0.126	3	WHITE_77
torsion    C.3	C.2	C.3	H	1	0.274	3	WHITE_77
torsion    H	C.2	C.3	C.2	1	0.274	3	WHITE_77
torsion    H	C.2	C.3	H	1	0.274	3	WHITE_77
torsion    C.2	C.2	C.3	*	1	0.126	-3	WHITE_77
torsion    C.3	C.2	C.3	*	1	0.126	3	WHITE_77
torsion    H	C.2	C.3	*	1	0.274	3	WHITE_77
torsion    C.2	C.2	C.3	C.3	1	0.126	-3	WHITE_77
#
#
#####################
#                   #
#        VDW        #
#                   #
#####################
# unit_r=Ansgtrom
# unit_epsilon=kcal/mol
#
# COMPONENT    ATOM    r    epsilon    SOURCE
vdw     C.3	1.7	0.107	*
vdw     C.2	1.7	0.107	*
vdw     C.cat	1.7	0.107	*
vdw     C.ar	1.7	0.107	*
vdw     C.1	1.7	0.107	*
vdw     N.3	1.55	0.095	*
vdw     N.2	1.55	0.095	*
vdw     N.1	1.55	0.095	*
vdw     O.3	1.52	0.116	*
vdw     O.2	1.52	0.116	*
vdw     O.co2	1.52	0.116	*
vdw     S.3	1.8	0.314	*
vdw     N.ar	1.55	0.095	*
vdw     P.3	1.8	0.314	*
vdw     H	1.5	0.042	*
vdw     Br	1.85	0.434	*
vdw     Cl	1.75	0.314	*
vdw     F	1.47	0.109	*
vdw     I	1.98	0.623	*
vdw     S.2	1.8	0.314	*
vdw     N.pl3	1.55	0.095	*
vdw     N.am	1.55	0.095	*
vdw     S.o	1.7	0.314	*
vdw     S.o2	1.7	0.314	*
vdw     N.4	1.55	0.095	*
#
#
end
